# Supplementary material for: Probing Protein Sequences as Sources for Encrypted Antimicrobial Peptides
Source: PLoS One. 2012 Sep 28;7(9):e45848. doi: 10.1371/journal.pone.0045848 (PMC3461044; doi:10.1371/journal.pone.0045848)
Supplement: Table S1 — Physicochemical properties of a sample of frog AMPs obtained from the Antimicrobial Peptide Database ( http://aps.unmc.edu/AP/main.php ) [15] compared to a sample of putative IAPs filtered by Kamal from Glycine max proteins (derived from the Joint Genome Institute - Glyma0.1c.pep.fa.gz) [14] as well as randomly selected protein fragments from the same G. max database. (XLSX) [file pone.0045848.s005.xlsx]

## Sheet: Table S1
Table S1. Physicochemical properties of a sample of frog AMPs obtained from the Antimicrobial Peptide Database (http://aps.unmc.edu/AP/main.php) [15] compared to a sample of putative IAPs filtered by Kamal from Glycine max proteins (derived from the Joint Genome Institute - Glyma0.1c.pep.fa.gz) [14] as well as randomly selected protein fragments from the same G. max database.
Primary structure of AMP peptides	Net Charge	Monoisotopic molecular mass	Isoelectric point (Bjellqvist [51])	Hydrophobicity (TM scale [49])	Hydrophobic Moment (100 degrees, TM scale [49])	Windowed Hydrophobicity min (K-D scale [50])	Windowed Hydrophobicity max (K-D scale [50])	Aggregation (Nav4SS Aggrescan [16])	GorIV Alpha Helix [48]	GorIV Extended strand [48]	GorIV Random coil [48]	Primary structure of IAPs filtered by Kamal from the JGI G. max protein database	Net Charge	Monoisotopic molecular mass	Isoelectric point (Bjellqvist [51])	Hydrophobicity (TM scale [49])	Hydrophobic Moment (100 degrees, TM scale [49])	Windowed Hydrophobicity min (K-D scale [50])	Windowed Hydrophobicity max (K-D scale [50])	Aggregation (Nav4SS Aggrescan [16])	GorIV Alpha Helix [48]	GorIV Extended strand [48]	GorIV Random coil [48]	Primary struture of randomly selected protein fragments from from the JGI G. max protein database	Net Charge	Monoisotopic molecular mass	Isoelectric point (Bjellqvist [51])	Hydrophobicity (TM scale [49])	Hydrophobic Moment (100 degrees, TM scale [49])	Windowed Hydrophobicity min (K-D scale [50])	Windowed Hydrophobicity max (K-D scale [50])	Aggregation (Nav4SS Aggrescan [16])	GorIV Alpha Helix [48]	GorIV Extended strand [48]	GorIV Random coil [48]
GLWSKIKEVGKEAAKAAAKAAGKAALGAVSEAV	3	3179.8	9.70105	-0.472121	0.534671	-1.25556	1.43333	-13.4509	63.6364	30.303	6.06061	YNGTKSVQIKKIKSFLTKII	5	2308.39	10.3009	-0.451	0.467938	-0.933333	1.2	10.511	40	40	20	EQNLYKSKYNGTKSVQIKKIKSF	5	2730.51	10.0001	-0.978261	0.142544	-2.18889	2.6491e-08	-14.0226	0	52.1739	47.8261
GLFDIIKKIAESI	0	1445.85	6.06946	-0.134615	1.42939	-0.0333334	1.17778	17.36	30.7692	53.8462	15.3846	QVHKVEVDGVHIMFKLKAGVGTS	1	2478.34	8.51331	-0.34087	0.451044	-0.6	1.2	7.72087	17.3913	30.4348	52.1739	IPLPLKNSDGSIISVGKELGLCEGES	-2	2654.38	4.40662	-0.458462	0.331137	-0.855556	0.888889	-6.65768	0	73.0769	26.9231
GLFDIIKKIAESF	0	1479.83	6.06946	-0.133846	1.43016	-0.0333334	1.17778	17.0462	30.7692	53.8462	15.3846	SRGLHVLALRGLHALTLVTLTVE	1	2468.46	9.61218	0.221304	0.353963	0.533333	2.16667	28.9165	0	26.087	73.913	PSSPISEISLTDKSGESGITEAG	-3	2261.09	4.00159	-0.634348	0.222129	-1.17778	0.511111	-23.1165	0	60.8696	39.1304
GLLDIVKKVVGAFGSL	1	1614.97	8.59021	0.18	1.06644	0.4	1.5	32.56	0	37.5	62.5	AAIDSNVKLLKVYGDSALVIHQLR	1	2622.49	8.50476	-0.20625	0.509894	-0.222222	1.38889	8.825	0	54.1667	45.8333	LSFDGSILRSYALTPVYEAATRPIEEAT	-2	3069.57	4.40662	-0.263929	0.399413	-1.02222	0.7	0.129291	0	67.8571	32.1429
GLFDIVKKVVGALGSL	1	1614.97	8.59021	0.18	1.05682	0.511111	1.61111	32.0925	0	43.75	56.25	SEFVELYVGMGASRVRDLFARAK	1	2600.35	8.5885	-0.29	0.548566	-0.688889	1.25556	8.91043	26.087	26.087	47.8261	ISVGKELGLCEGESSKLKSLLTNLAN	0	2702.45	6.22156	-0.419231	0.364677	-1.53333	0.9	-7.31615	30.7692	50	19.2308
GLFDIVKKVVGAIGSL	1	1614.97	8.59021	0.189375	1.0661	0.588889	1.68889	35.4075	0	43.75	56.25	DNSMVAITLAKDGSSGTSTLVFRGL	0	2539.3	5.96008	-0.134	0.381987	-1.33333	1.44444	5.3512	0	48	52	TVGGLGGKHEGNLVKGSILLHCLNS	1	2502.34	8.21594	-0.1908	0.239442	-1.32222	1.31111	-1.33681	0	64	36
GLFDIVKKVVGTLAGL	1	1628.99	8.59021	0.193125	1.03054	0.522222	1.37778	33.2375	0	43.75	56.25	SRAKVVALVVDVFANGALNFAKELN	1	2644.47	8.59021	-0.1048	0.675173	-0.511111	2.87778	14.0288	36	24	40	VVVSIVPLPFSSVLPGSTGLVHFGPP	0	2601.46	6.74109	0.326923	0.411186	0.277777	2.34444	45.5508	0	73.0769	26.9231
GLFDIVKKVVGAFGSL	1	1648.96	8.59021	0.19	1.06672	0.4	1.5	34.8975	0	50	50	KASNGHRFILVAIDYFTKWV	2	2364.27	9.69934	-0.072	0.688863	-0.8	2.17778	18.708	0	35	65	GSELHPFDIGACLQARQPISLIAE	-2	2564.31	4.651	-0.287083	0.312713	-0.4	1.08889	1.86667	0	83.3333	16.6667
GLFDIAKKVIGVIGSL	1	1628.99	8.59021	0.22125	1.01865	0.6	1.74444	36.8325	0	50	50	DSNVKLLKVYGDSALVIHQLRG	1	2424.35	8.50476	-0.357727	0.545748	-0.222222	1.38889	6.78637	0	40.9091	59.0909	SYALTPVYEAATRPIEEATQANTIKAET	-2	3037.52	4.49377	-0.557857	0.482103	-1.3	0.7	-14.8257	32.1429	50	17.8571
GLFDIVKKIAGHIAGSI	1	1738.01	8.59875	0.0688235	1.00409	0.011111	1.36667	18.3753	23.5294	52.9412	23.5294	TNLEASRIRTWKDLITVFLRQY	2	2722.49	9.97791	-0.320455	0.586275	-1.38889	1.12222	5.02455	27.2727	45.4545	27.2727	SSRQLMNYASGRWNPLMDPSSPISG	1	2750.29	8.74573	-0.4224	0.620843	-1.63333	0.122222	-17.4904	0	76	24
GLFDIVKKIAGHIASSI	1	1768.02	8.59875	0.0488235	1.02353	0.011111	1.32222	19.7929	0	76.4706	23.5294	ASKLFVVIGADVAGKALAYGAKAK	3	2347.36	9.82581	-0.12875	0.322962	-0.0777779	2.4	17.5158	41.6667	29.1667	29.1667	KMNLVTVSNDEPSSPISEISLTDKSG	-2	2747.35	4.31604	-0.672692	0.0907942	-1.32222	0.511111	-17.1415	0	57.6923	42.3077
GLFDIVKKIAGHIVSSI	1	1796.06	8.59875	0.112353	1.02164	0.011111	1.58889	31.2988	0	76.4706	23.5294	FGMHANGHAMARKILRAGYYWLT	3	2663.34	10.2787	0.0186957	0.448867	-0.911111	0.611111	4.16696	34.7826	39.1304	26.087	IKAETDECDSKEVILPGVNLIFDGSE	-5	2820.37	3.94861	-0.716154	0.416897	-2.26667	2.16667	-16.8746	0	65.3846	34.6154
GIGALSAKGALKGLAKGLAEHFAN	2	2293.29	9.70276	-0.179583	0.482591	-0.477778	0.911111	-6.45416	54.1667	37.5	8.33333	VVWYTNLEASRIRTWKDLITVF	1	2709.46	8.5885	-0.000454534	0.470671	-1.38889	0.622222	22.4573	31.8182	31.8182	36.3636	NLCDICAEYQATGPAAKVLYQKEKAKE	0	2983.48	6.23865	-0.878148	0.100291	-1.98889	0.755556	-21.1385	33.3333	59.2593	7.40741
GIGASILSAGKSALKGLAKGLAEHFAN	2	2580.44	9.70276	-0.125926	0.646287	-0.477778	1.55556	-1.16667	66.6667	25.9259	7.40741	SEFVELYVGMGASRVRDLFARAKR	2	2756.45	9.97107	-0.385	0.610406	-1.18889	1.25556	3.63	33.3333	25	41.6667	CLNSLLKHSAVLVQPLSRFDLDESSKV	0	2997.59	6.74451	-0.391111	0.538077	-1.54444	1.52222	-1.26814	0	77.7778	22.2222
GIGSAILSAGKSALKGLAKGLAEHFAN	2	2580.44	9.70276	-0.125926	0.636132	-0.477778	1.55556	-1.35778	59.2593	22.2222	18.5185	RGHDAVWVIVDRLTKSAHFI	1	2319.26	8.7594	-0.2325	0.82949	-0.911111	1.53333	2.266	0	55	45	KKYRVDILRCESLASLAPATLDRLF	2	2877.59	9.19348	-0.442	0.378912	-1.01111	1.52222	-0.559996	40	44	16
GIGAAILSAGKSALKGLAKGLAEHF	2	2379.36	9.70276	-0.05	0.673521	-0.311111	1.84444	1.82961	48	28	24	ESSKLKSLLTNLANKMELWTVGYIR	2	2893.57	9.52673	-0.3232	0.484774	-0.444445	0.9	6.2728	20	28	52	GTKSVQIKKIKSFLTKIILPAELS	4	2641.61	10.1761	-0.364167	0.297606	-0.933333	1.66667	17.9608	62.5	29.1667	8.33333
GIGAAILSAGKSIIKGLANGLAEHF	1	2407.36	8.59875	0.0932	0.642368	-0.0555556	1.84444	9.5456	32	36	32	SLLTNLANKMELWTVGYIRLLKL	2	2688.54	9.69934	0.129565	0.623569	-0.444444	1.11111	28.3357	0	43.4783	56.5217	DLCKDLSTLEGAKFEGELQEFANH	-4	2693.26	4.35364	-0.812083	0.393135	-1.1	0.322222	-27.0758	33.3333	54.1667	12.5
GIGGALLSAGKSALKGLAKGLAEHFAN	2	2550.43	9.70276	-0.118889	0.62551	-0.477778	1.52222	-4.06593	59.2593	22.2222	18.5185	RAKVVALVVDVFANGALNFAKEL	1	2443.4	8.59021	-0.0204348	0.698087	-0.511111	2.87778	23.5235	21.7391	21.7391	56.5217	FSSVLPGSTGLVHFGPPSYSFM	0	2313.11	6.73938	0.231364	0.489673	-0.455556	1.34444	27.8145	0	68.1818	31.8182
IIGPVLGMVGSALGGLLKKI	2	1935.2	10.0035	0.4025	0.831053	0.422222	2.3	36.863	25	45	30	LANKMELWTVGYIRLLKLYN	2	2437.36	9.52673	0.034	0.563743	-0.333333	1.11111	25.105	0	35	65	LQSGGVASDAKVGEDKMNLVTV	-1	2217.13	4.55872	-0.460455	0.1387	-1.5	0.333333	-16.7427	18.1818	68.1818	13.6364
LIGPVLGLVGSALGGLLKKI	2	1917.24	10.0035	0.416	0.822541	0.422223	2.43333	37.887	25	40	35	VARMFQIMVHSQNEIVLNGIGSSIYK	1	2933.53	8.59705	0.0180769	0.314678	-0.822222	1.47778	19.4715	0	61.5385	38.4615	KVGEDKMNLVTVSNDEPSSPISEISLTD	-4	3003.46	4.01697	-0.773929	0.316892	-1.32222	0.511111	-20.3936	0	60.7143	39.2857
IIGPVLGLVGSALGGLLKKI	2	1917.24	10.0035	0.4235	0.821783	0.422223	2.51111	39.213	25	40	35	KWVEAASYTNVTRNVVIRFIK	3	2493.39	10.2787	-0.23	0.412769	-1	0.777778	16.6038	0	61.9048	38.0952	ELLIRKLPFQRLVREIAQDFKTNL	2	2939.71	9.97791	-0.496667	0.529891	-1.16667	0.577778	0.844169	41.6667	45.8333	12.5
GIGTKILGGVKTALKGALKELASTYAN	3	2673.54	9.82581	-0.226296	0.68188	-0.7	1.41111	4.14518	51.8519	25.9259	22.2222	RKTFGIFIKLGESFSLGSLLNQYQ	2	2745.49	9.69934	-0.105	0.312104	-0.177778	1.44444	19.21	0	62.5	37.5	FLPAPLAGCEKALIWSWDGSTVGGLG	-1	2644.34	4.37073	0.0673077	0.168292	-0.466667	1.43333	10.59	0	53.8462	46.1538
GIGTKILGGVKTALKGALKELASTYVN	3	2701.57	9.82581	-0.186296	0.648549	-0.433333	1.41111	8.97481	48.1481	25.9259	25.9259	LTNLANKMELWTVGYIRLLKLYN	2	2765.53	9.52673	0.0243478	0.571773	-0.444444	1.11111	23.5948	0	39.1304	60.8696	QEFANHAFSLRCVLECLQSGGVASD	-2	2680.24	4.651	-0.2988	0.291136	-0.588889	1.31111	0.331192	28	60	12
GIGGKILSGLKTALKGAAKELASTYLH	3	2696.56	9.82581	-0.214074	0.636852	-0.444444	1.32222	2.12296	55.5556	22.2222	22.2222	GESSKLKSLLTNLANKMELWTVGYI	1	2794.49	8.43127	-0.228	0.389226	-0.722222	0.9	6.428	36	28	36	LYKSKYNGTKSVQIKKIKSFLT	6	2573.49	10.2223	-0.665455	0.220626	-2.18889	0.266666	0.083635	31.8182	54.5455	13.6364
GIGGVLLSAGKAALKGLAKVLAEKYAN	3	2611.54	9.82581	-0.114074	0.497652	-0.5	1.78889	9.06148	59.2593	18.5185	22.2222	GESSKLKSLLTNLANKMELWTVGYIRL	2	3063.68	9.52673	-0.238889	0.47018	-0.722222	0.944444	8.58	33.3333	25.9259	40.7407	SKYNGTKSVQIKKIKSFLTKIILP	6	2733.65	10.3983	-0.52625	0.44987	-1.53333	1.37778	14.7858	0	37.5	62.5
SIGAKILGGVKTFFKGALKELASTYLQ	3	2839.62	9.82581	-0.102593	0.667616	-0.477778	1.52222	17.5956	44.4444	33.3333	22.2222	QFNELAFGLELSGKKFLWVVR	1	2480.36	8.59021	-0.0766667	0.597761	-0.333333	1.21111	20.5143	0	66.6667	33.3333	TGLVHFGPPSYSFMTPWMKLVLYSTVASG	1	3172.58	8.50476	0.228276	0.417307	-0.455556	1.57778	39.111	0	48.2759	51.7241
ILGPVLSLVGSALGGLIKKI	2	1947.25	10.0035	0.4065	0.83138	0.5	2.38889	41.302	0	50	50	KVVVEKLDFIQAVERSIAGIEKKTAK	2	2898.69	9.40369	-0.693462	0.741411	-0.911111	1.42222	0.630769	50	34.6154	15.3846	QPLSRFDLDESSKVITVDIPLPL	-2	2581.4	4.22546	-0.464783	0.175264	-1.54444	1.53333	2.63304	0	65.2174	34.7826
ILGPVLGLVGNALGGLIKNE	0	1946.16	6.0011	0.2175	0.62825	0.244445	2.43333	23.871	0	60	40	VHKVEVDGVHIMFKLKAGVGTSN	1	2464.33	8.51331	-0.331304	0.367317	-0.566667	1.2	6.99826	17.3913	39.1304	43.4783	LKNSDGSIISVGKELGLCEGESSKLKSL	0	2890.53	6.24719	-0.613214	0.320579	-1.53333	0.888889	-14.2343	0	75	25
ILGPVLSLVGNALGGLLKNE	0	1976.17	6.0011	0.193	0.641536	0.166667	2.38889	22.424	0	55	45	KVVVEKLDFIQAVERSIAGIEKKT	1	2699.56	8.43127	-0.622917	0.658513	-0.688889	1.42222	3.77083	41.6667	45.8333	12.5	GESSKLKSLLTNLANKMELWTVGYIR	2	2950.59	9.52673	-0.318077	0.473055	-0.722222	0.9	3.97462	34.6154	26.9231	38.4615
FLPAIFRMAAKVVPTIICSITKKC	4	2649.49	9.85144	0.0633334	0.760104	0.355556	2.36667	41.2717	0	62.5	37.5	KVVVEKLDFIQAVERSIAGIEKKTAKL	2	3011.77	9.40369	-0.60037	0.733738	-0.911111	1.42222	3.52963	55.5556	37.037	7.40741	LKSLLTNLANKMELWTVGYIRLL	2	2688.54	9.69934	0.129565	0.652123	-0.444444	0.944444	27.147	0	39.1304	60.8696
VIPFVASVAAEMQHVYCAASRKC	1	2479.22	8.0553	-0.0752173	0.566834	-0.377778	2.34444	19.2644	26.087	39.1304	34.7826	AGAAVVWYTNLEASRIRTWKDLIT	1	2733.46	8.5885	-0.104167	0.378282	-1.38889	1.16667	7.40166	25	33.3333	41.6667	VGEDKMNLVTVSNDEPSSPISE	-4	2346.09	3.83411	-0.812727	0.418244	-1.32222	0.233333	-29.5991	0	68.1818	31.8182
FLPLLAGLAANFLPKIFCKITRKC	4	2676.54	9.85144	0.065	0.574287	-0.288889	2.17778	34.735	20.8333	41.6667	37.5	KTFGIFIKLGESFSLGSLLNQ	1	2298.26	8.59192	0.0666667	0.303685	0.0666666	1.44444	29.5962	0	57.1429	42.8571	PLFSPKVCNNICQRVVSSELLQ	1	2473.28	8.05872	-0.324091	0.17259	-0.577778	0.322222	9.8	0	72.7273	27.2727
FLPVLAGIAAKVVPALFCKITKKC	4	2529.49	9.70105	0.0595834	0.556043	0.333333	2.3	42.5925	16.6667	50	33.3333	SRAKVVALVVDVFANGALNFAKELNL	1	2757.55	8.59021	-0.0307692	0.588591	-0.511111	2.87778	16.3639	34.6154	23.0769	42.3077	APLAGCEKALIWSWDGSTVGGLGGK	0	2472.25	6.06262	-0.1704	0.0821717	-0.466667	1.15556	1.8824	0	44	56
GLLDSLKGFAATAGKGVLQSLLSTASCKLAKTC	3	3251.76	9.30798	-0.160909	0.20995	-0.122222	1.28889	5.21818	39.3939	54.5455	6.06061	LKSLLTNLANKMELWTVGYIR	2	2462.37	9.69934	-0.0314286	0.603959	-0.444444	0.9	18.9143	0	42.8571	57.1429	VVSIVPLPFSSVLPGSTGLVHFGPPS	0	2589.42	6.74109	0.250385	0.424445	0.277777	2.18889	38.0946	0	80.7692	19.2308
GILDTLKNLAISAAKGAAQGLVNKASCKLSGQC	3	3242.75	9.30798	-0.318788	0.232948	-0.577778	1.15556	-7.06849	51.5152	48.4848	0	SRIRTWKDLITVFLRQYQYN	3	2599.4	10.2667	-0.369	0.664252	-1.16667	1.12222	8.993	35	55	10	LKSHAVTLYEAGKLGHASIADL	0	2293.24	6.92053	-0.227727	0.574004	-0.588889	0.866667	-2.35727	0	50	50
GILDTLKNLAKTAGKGALQGLVKMASCKLSGQC	4	3316.8	9.59509	-0.359091	0.483532	-0.988889	1.05556	-5.52001	57.5758	36.3636	6.06061	VQAAIDSNVKLLKVYGDSALVIHQLRG	1	2906.63	8.50476	-0.204444	0.551037	-0.322222	1.38889	7.76074	22.2222	48.1481	29.6296	LKSLLTNLANKMELWTVGYIRLLKL	3	2929.72	9.9967	0.0536	0.6922	-0.444444	1.11111	28.2664	0	40	60
GILLDKLKNFAKTAGKGVLQSLLNTASCKLSGQC	4	3518.93	9.59509	-0.346765	0.391188	-1.22222	0.988889	0.060587	41.1765	50	8.82353	FVELYVGMGASRVRDLFARA	1	2256.18	8.74402	0.011	0.435512	-0.688889	1.25556	17.32	25	35	40	SSEHQRLKLANRQRCRTEVLSF	3	2657.39	10.694	-0.873182	0.0922425	-2.26667	-0.0777778	-36.0682	31.8182	45.4545	22.7273
GILDSLKNLAKNAGQILLNKASCKLSGQC	3	2999.63	9.30798	-0.427931	0.429022	-1.25556	0.666667	-10.5055	51.7241	48.2759	0	SRGHDAVWVIVDRLTKSAHFI	1	2406.29	8.7594	-0.246667	0.808444	-0.911111	1.53333	0.392381	0	52.381	47.619	RTEVLSFDGSILRSYALTPVYEAATRP	0	3011.57	6.18054	-0.294444	0.164784	-0.6	1.51111	8.5526	18.5185	74.0741	7.40741
GIFSKLGRKKIKNLLISGLKNVGKEVGMDVVRTGIDIAGCKIKGEC	6	4884.76	9.83435	-0.504348	0.0363454	-1.74444	1.31111	2.54478	19.5652	41.3043	39.1304	HANGHAMARKILRAGYYWLTM	3	2459.25	10.2787	-0.0647619	0.465419	-0.911111	0.611111	3.38	28.5714	38.0952	33.3333	LKHSAVLVQPLSRFDLDESSKVI	0	2580.43	6.75476	-0.425217	0.512976	-1.54444	1.23333	-3.18608	0	73.913	26.087
GIFSKLAGKKIKNLLISGLKNVGKEVGMDVVRTGIDIAGCKIKGEC	5	4799.69	9.62756	-0.440217	0.087403	-1.04444	1.31111	5.16217	19.5652	41.3043	39.1304	WYTNLEASRIRTWKDLITVFLR	2	2780.51	9.97791	-0.167273	0.595036	-1.38889	1.12222	13.2045	31.8182	40.9091	27.2727	RKKKYRVDILRCESLASLAPATLDRLF	4	3161.79	10.0206	-0.632593	0.254104	-1.86667	1.52222	-7.87259	37.037	44.4444	18.5185
GIFSKLAGKKLKNLLISGLKNVGKEVGMDVVRTGIDIAGCKIKGEC	5	4799.69	9.62756	-0.443478	0.085148	-1.12222	1.27778	4.2013	21.7391	39.1304	39.1304	DYFTKWVEAASYTNVTRNVVIRFIKK	3	3147.69	9.82068	-0.361923	0.56132	-1	0.777778	20.0438	0	57.6923	42.3077	EVILPGVNLIFDGSELHPFDIGAC	-4	2554.28	3.91272	-0.04375	0.425717	-1.1	2.16667	21.0008	0	62.5	37.5
GILSLVKGVAKLAGKGLAKEGGKFGLELIACKIAKQC	5	3711.17	9.70105	-0.288919	0.237601	-1.2	1.91111	10.2957	48.6486	43.2432	8.10811	RFILVAIDYFTKWVEAASYTNVTRN	1	2976.55	8.49622	-0.07	0.45036	-1	2.17778	27.808	0	48	52	TGPAAKVLYQKEKAKESSRQLMNYASG	3	2954.53	9.69934	-0.823704	0.359367	-2.55556	0.411111	-25.8326	0	25.9259	74.0741
GIFSLVKGAAKLAGKGLAKEGGKFGLELIACKIAKQC	5	3717.12	9.70105	-0.313784	0.214076	-1.2	1.7	6.90107	51.3514	35.1351	13.5135	LVQKEVQTLLQSALAIALSIIRA	1	2477.49	8.74744	0.157391	0.629831	-0.755556	2.85556	25.5348	52.1739	34.7826	13.0435	ARKSAPATGGVKKPHRFRPSTVALREIR	7	3085.78	12.1825	-0.848572	0.0345343	-2.35556	0.355555	-26.4736	0	78.5714	21.4286
SLFSLIKAGAKFLGKNLLKQGACYAACKASKQC	6	3459.86	9.73694	-0.34303	0.246747	-0.688889	1.48889	5.43273	42.4242	45.4545	12.1212	NLANKMELWTVGYIRLLKLYNVR	3	2806.57	9.99329	-0.0891304	0.414427	-0.444444	1.11111	22.1504	0	39.1304	60.8696	ARKSTRGKASRKQLAMKAARKSAPATG	9	2826.62	12.4867	-1.02185	0.339027	-2.26667	-0.222222	-44.8637	44.4444	44.4444	11.1111
GIMSIVKDVAKNAAKEAAKGALSTLSCKLAKTC	4	3319.8	9.51477	-0.466061	0.293003	-1.27778	1.43333	-3.26666	54.5455	30.303	15.1515	LLDNSMVAITLAKDGSSGTSTLVFRGL	0	2765.46	5.96008	0.0107408	0.436884	-1.33333	1.44444	6.78742	0	51.8519	48.1481	FDLDESSKVITVDIPLPLKNSD	-3	2444.27	4.03577	-0.682273	0.432453	-0.577778	1.53333	-9.46091	0	63.6364	36.3636
GIMSIVKDVAKTAAKEAAKGALSTLSCKLAKTC	4	3306.81	9.51477	-0.426667	0.265277	-0.966667	1.43333	0.196971	69.697	24.2424	6.06061	IVFHSKKAYAALISWNIYLFTKA	3	2683.49	9.82581	0.181739	0.381337	-0.544444	1.43333	38.5974	0	34.7826	65.2174	LECLQSGGVASDAKVGEDKMNLVT	-2	2463.2	4.31604	-0.540417	0.250282	-1.5	0.711111	-18.6333	16.6667	75	8.33333
GILDTLKQFAKGVGKDLVKGAAQGVLSTVSCKLAKTC	4	3747.08	9.51477	-0.382162	0.343871	-0.833333	1.36667	1.72324	27.027	40.5405	32.4324	FGMHANGHAMARKILRAGYYWLTM	3	2794.38	10.2787	0.07625	0.415414	-0.911111	0.611111	7.18417	33.3333	37.5	29.1667	EKALIWSWDGSTVGGLGGKHEGNLVKGSI	0	2994.56	6.75818	-0.344483	0.278499	-1.32222	0.5	-8.54138	0	58.6207	41.3793
FLGALFKVASKVLPSVFCAITKKC	4	2569.45	9.70105	0.06	0.770898	0.333333	2.37778	40.0425	0	58.3333	41.6667	GKRIVFHSKKAYAALISWNIY	4	2464.37	10.171	-0.11619	0.361217	-0.966667	1.1	23.8581	0	28.5714	71.4286	NNYDILSSDLENNMVGGTCSIPF	-3	2502.1	3.49231	-0.306087	0.363073	-0.955556	1.12222	-7.28435	0	73.913	26.087
FLPLLAGLAANFLPTIICKISYKC	2	2608.45	8.86023	0.314167	0.381023	0.6	2.17778	47.5558	0	62.5	37.5	ASRIRTWKDLITVFLRQYQYN	3	2670.44	10.2667	-0.333333	0.625359	-1.38889	1.12222	9.91714	38.0952	52.381	9.52381	AETDECDSKEVILPGVNLIFDGSELHP	-6	2926.39	3.9469	-0.673704	0.35169	-2.26667	2.16667	-17.4422	0	66.6667	33.3333
GLLNTFKDWAISIAKGAGKGVLTTLSCKLDKSC	3	3437.84	9.24304	-0.309697	0.41041	-0.466667	1.33333	2.86303	18.1818	57.5758	24.2424	RLAAGFFMSGSILYKRNHDM	2	2313.15	9.98645	-0.1375	0.524624	-1.37778	1.48889	3.144	0	65	35	LTDKSGESGITEAGMNNYDILSSDLEN	-5	2872.29	3.71277	-0.684815	0.24621	-1.41111	-0.0222222	-34.1378	0	59.2593	40.7407
SLFSLIKAGAKFLGKNLLKQGAQYAACKVSKEC	5	3513.92	9.70105	-0.389091	0.213622	-1.03333	1.48889	4.37273	48.4848	24.2424	27.2727	KWVEAASYTNVTRNVVIRFIKKEI	3	2863.61	9.99329	-0.384167	0.436656	-1	0.777778	10.7217	0	50	50	SGASSEHQRLKLANRQRCRTEVL	3	2638.38	10.694	-0.913043	0.135706	-2.26667	-0.888889	-46.2722	43.4783	39.1304	17.3913
GILDSFKQFAKGVGKDLIKGAAQGVLSTMSCKLAKTC	4	3813.04	9.51477	-0.371351	0.343769	-0.955556	1.11111	1.13676	24.3243	43.2432	32.4324	WVEAASYTNVTRNVVIRFIK	2	2365.29	9.98645	-0.0685	0.528443	-1	0.777778	18.972	0	70	30	IEEATQANTIKAETDECDSKEV	-5	2423.1	4.0033	-1.21227	0.263527	-2.26667	-0.266667	-55.07	22.7273	63.6364	13.6364
FLPLIGRVLSGIL	1	1396.88	9.75061	0.749231	0.97554	0.955555	1.82222	52.4108	0	30.7692	69.2308	LVQKEVQTLLQSALAIALSIIR	1	2406.46	8.74744	0.147273	0.656986	-0.755556	2.85556	24.3409	50	36.3636	13.6364	FQRLVREIAQDFKTNLYFQSSAVST	1	2947.52	8.5885	-0.3368	0.668586	-1.16667	0.6	0.468001	24	52	24
LLPIVGNLLKSLL	1	1391.91	8.75085	0.546923	1.06422	0.677778	2.04444	44.1415	0	69.2308	30.7692	NQIQFALERGIGAMISALSTKQ	1	2375.26	8.74744	-0.170909	0.366917	-0.622222	1.85556	2.01728	22.7273	40.9091	36.3636	RLVREIAQDFKTNLYFQSSAVSTLQEAA	0	3184.65	6.18054	-0.382857	0.681864	-1.16667	0.666667	-6.89071	0	64.2857	35.7143
LLPILGNLLNGLL	0	1361.86	5.52429	0.742308	0.960271	0.722222	2	37.2169	0	46.1538	53.8462	TGRLLDGSLAFESRILHYLIVRI	1	2641.51	8.75085	0.0973913	0.466215	-0.566667	1.81111	27.2409	39.1304	39.1304	21.7391	LTNLANKMELWTVGYIRLLKLYNV	2	2864.6	9.52673	0.0841667	0.487505	-0.444444	1.11111	28.4033	0	37.5	62.5
VLPIIGNLLNSLL	0	1377.86	5.52429	0.7	0.958751	0.755556	2.12222	43.4585	0	61.5385	38.4615	THDLELVAVVFALKIWRHYLYGTR	1	2899.59	8.5116	0.0166667	0.310019	-1.44444	2.6	32.5208	37.5	33.3333	29.1667	YSFMTPWMKLVLYSTVASGPLSVVL	1	2788.46	8.49792	0.46	0.329133	-0.288889	1.62222	51.6992	0	60	40
FLPLIGKVLSGIL	1	1368.87	8.75085	0.680769	1.03933	1.02222	1.88889	54.7877	0	30.7692	69.2308	VKLLKVYGDSALVIHQLRGE	1	2237.29	8.50476	-0.2675	0.619072	-0.222222	1.38889	14.788	25	45	30	CSIPFEGDGSHNNDKLMVEESD	-5	2422.01	4.01526	-0.987727	0.387636	-2.52222	-0.0444445	-42.53	0	68.1818	31.8182
FFPVIGRILNGIL	1	1457.88	9.75061	0.689231	1.07304	0.733333	1.78889	49.1369	0	38.4615	61.5385	SSKLKSLLTNLANKMELWTVGYIR	3	2764.53	9.9967	-0.215833	0.572928	-0.444445	0.9	12.48	16.6667	25	58.3333	EMLKRKKKYRVDILRCESLASLAPATL	4	3131.77	9.86169	-0.673333	0.218629	-2.8	1.52222	-6.58593	25.9259	44.4444	29.6296
LLPNLLKSLL	1	1122.74	8.75085	0.387	1.114	1.02222	1.02222	22.326	0	80	20	RAKVVALVVDVFANGALNFAKELNLLSYI	1	3146.79	8.49622	0.12	0.527331	-0.511111	2.87778	31.5435	48.2759	17.2414	34.4828	TRPIEEATQANTIKAETDECDSKEVILPG	-4	3157.54	4.2511	-0.994483	0.271431	-2.26667	0.188889	-32.1607	24.1379	58.6207	17.2414
FVQWFSKFLGRIL	2	1639.92	11.0016	0.457692	1.15868	-0.511111	0.9	40.9523	0	38.4615	61.5385	SLLTNLANKMELWTVGYIRLLKLY	2	2851.6	9.52673	0.144583	0.617251	-0.444444	1.11111	30.4267	0	37.5	62.5	QIKKIKSFLTKIILPAELSGLKSHAVTL	4	3075.88	10.1761	-0.22	0.356141	-0.666667	1.66667	19.2664	35.7143	46.4286	17.8571
FLPFLAKILTGVL	1	1430.89	8.75085	0.741538	0.988422	1.12222	1.97778	60.2754	0	38.4615	61.5385	GAAVVWYTNLEASRIRTWKDLIT	1	2662.42	8.5885	-0.125217	0.378988	-1.38889	1.04444	9.73129	26.087	39.1304	34.7826	STGLVHFGPPSYSFMTPWMKLVLYST	1	2945.45	8.50476	0.191154	0.527393	-0.455556	0.944444	38.7	0	53.8462	46.1538
FLPLFASLIGKLL	1	1430.89	8.75085	0.753077	0.954877	1.11111	2.32222	56.7662	0	53.8462	46.1538	HRFILVAIDYFTKWVEAASYTNVTR	1	2999.57	8.50305	-0.0628	0.47261	-0.555556	2.17778	28.0208	0	44	56	LCKDLSTLEGAKFEGELQEFANH	-3	2578.24	4.57239	-0.705217	0.29374	-1.1	0.322222	-25.9757	39.1304	47.8261	13.0435
FLPFLASLLTKVL	1	1460.9	8.75085	0.703846	0.910929	1	2.24444	58.7292	0	46.1538	53.8462	GRLLDGSLAFESRILHYLIVRIL	1	2653.54	8.75085	0.190435	0.438971	-0.566667	1.81111	33.107	39.1304	39.1304	21.7391	QRVVSSELLQSDSFEEHRHAMQ	-2	2612.24	5.35852	-0.786818	0.308655	-2.27778	0.733333	-31.0536	27.2727	63.6364	9.09091
FLPFLASLLSKVL	1	1446.88	8.75085	0.687692	0.921357	0.988889	2.24444	57.4831	0	84.6154	15.3846	GRLLDGSLAFESRILHYLIVR	1	2427.38	8.75085	0.0280953	0.442152	-0.566667	1.22222	26.0162	0	42.8571	57.1429	GLKSHAVTLYEAGKLGHASIADLCKDL	0	2809.48	6.91199	-0.385556	0.665949	-0.588889	0.866667	-6.03185	14.8148	37.037	48.1481
FLPFLATLLSKVL	1	1460.9	8.75085	0.703846	0.905482	1	2.25556	58.5216	0	38.4615	61.5385	SEFVELYVGMGASRVRDLFARAKR	2	2756.45	9.97107	-0.385	0.610406	-1.18889	1.25556	3.63	33.3333	25	41.6667	SKYNGTKSVQIKKIKSFLTKIIL	6	2636.6	10.3983	-0.486522	0.451564	-1.53333	1.2	11.1217	0	39.1304	60.8696
VLPLISMALGKLL	1	1366.86	8.75085	0.668462	0.735643	1.01111	2.37778	49.5354	0	69.2308	30.7692	AAVVWYTNLEASRIRTWKDLIT	1	2605.4	8.5885	-0.122273	0.392227	-1.38889	1.04444	11.6982	27.2727	40.9091	31.8182	KKQTARKSTRGKASRKQLAMKAARKSA	11	2985.76	12.4901	-1.3	0.242315	-2.3	-0.222222	-53.0807	51.8519	29.6296	18.5185
NFLGTLINLAKKIM	2	1574.92	10.0035	0.177857	1.08432	0.166667	1.76667	23.69	0	50	50	NVKLLKVYGDSALVIHQLRGEW	1	2537.41	8.50476	-0.247273	0.552762	-0.388889	1.38889	9.17181	0	31.8182	68.1818	GDGSHNNDKLMVEESDVGTEMLKRKKK	0	3044.5	6.77014	-1.32037	0.656644	-2.52222	0.266667	-52.2622	25.9259	44.4444	29.6296
FLPILINLIHKGLL	1	1603.02	8.75769	0.631429	0.769382	0.988889	2.51111	51.9557	0	42.8571	57.1429	WYTNLEASRIRTWKDLITVFL	1	2624.41	8.5885	-0.0528572	0.508526	-1.38889	1.12222	12.7219	28.5714	42.8571	28.5714	FEGDGSHNNDKLMVEESDVGTEMLKR	-4	2936.33	4.43396	-1.00731	0.571808	-2.52222	0.266667	-45.1192	0	69.2308	30.7692
FLPIVGKLLSGLL	1	1368.87	8.75085	0.669231	1.00193	1.02222	1.88889	52.7477	0	46.1538	53.8462	QVHKVEVDGVHIMFKLKAGV	1	2233.24	8.51331	-0.34	0.510666	-0.6	1.2	7.894	20	35	45	VGKELGLCEGESSKLKSLLTNLANK	1	2630.43	8.15613	-0.632	0.506937	-1.53333	0.9	-15.024	32	52	16
GLLSGLKKVGKHVAKNVAVSLMDSLKCKISGDC	4	3397.86	9.51477	-0.447576	0.459601	-1	1.62222	3.32485	36.3636	51.5152	12.1212	LHVLALRGLHALTLVTLTVERT	1	2425.45	9.61218	0.249546	0.341994	0.655556	2.16667	30.5373	22.7273	40.9091	36.3636	SFEEHRHAMQNLRKNLCDICAEYQATG	-1	3163.44	6.02844	-0.792222	0.681627	-2.35556	0.366667	-35.9178	29.6296	62.963	7.40741
SMLSVLKNLGKVGLGFVACKINKQC	4	2649.45	9.70105	-0.1504	0.403543	-0.0777779	1.65556	18.9808	0	60	40	YTNLEASRIRTWKDLITVFLRQYQ	2	3013.61	9.69421	-0.35	0.60249	-1.38889	1.12222	3.29167	37.5	41.6667	20.8333	ATRPIEEATQANTIKAETDECDSK	-3	2620.23	4.35876	-1.21583	0.212347	-1.67778	-0.266667	-52.7808	37.5	54.1667	8.33333
GLFLDTLKGAAKDVAGKLEGLKCKITGCKLP	3	3186.79	9.19006	-0.527742	0.506365	-0.944444	0.833333	-1.0916	38.7097	54.8387	6.45161	LDNSMVAITLAKDGSSGTSTLVFRGL	0	2652.38	5.96008	-0.0588461	0.398711	-1.33333	1.44444	4.99001	0	50	50	GLGGKHEGNLVKGSILLHCLNSLL	1	2471.37	8.21594	-0.0866666	0.255872	-1.32222	1.63333	0.549157	0	58.3333	41.6667
GFLDIINKLGKTFAGHMLDKIKCTIGTCPPSP	2	3414.79	8.82263	-0.360313	0.661965	-0.488889	0.9	5.97438	0	46.875	53.125	LLDNSMVAITLAKDGSSGTSTLVFRGL	0	2765.46	5.96008	0.0107408	0.436884	-1.33333	1.44444	6.78742	0	51.8519	48.1481	ISLTDKSGESGITEAGMNNYDI	-3	2314.06	3.91614	-0.538182	0.322602	-1.41111	-0.122222	-28.93	0	68.1818	31.8182
FLPFIARLAAKVFPSIICSVTKKC	4	2651.51	9.85144	0.0725001	0.667482	0.4	2.16667	43.8758	0	66.6667	33.3333	DYFTKWVEAASYTNVTRNVVIRF	1	2778.41	8.49622	-0.193913	0.390363	-1	0.744444	18.2922	0	60.8696	39.1304	KESSRQLMNYASGRWNPLMDPSSPISG	1	3007.43	8.5885	-0.626667	0.65782	-1.64444	0.122222	-22.4067	0	66.6667	33.3333
GILDSFKGVAKGVAKDLAGKLLDKLKCKITGC	4	3288.87	9.44812	-0.542188	0.403215	-0.611111	0.944444	0.191877	50	40.625	9.375	LLTNLANKMELWTVGYIRLLKLYNV	2	2977.68	9.52673	0.1536	0.514994	-0.444444	1.11111	29.4104	0	36	64	IWSWDGSTVGGLGGKHEGNLVKGSI	0	2553.3	6.75134	-0.2332	0.188112	-1.32222	0.5	-12.9352	0	72	28
GILSSIKGVAKGVAKNVAAQLLDTLKCKITGC	4	3198.82	9.59509	-0.25	0.403821	-0.255556	1.43333	11.5588	46.875	28.125	25	KVVVEKLDFIQAVERSIAGIEKK	1	2598.51	8.43127	-0.636087	0.700699	-0.688889	1.42222	8.78087	43.4783	43.4783	13.0435	GCEKALIWSWDGSTVGGLGGKHEGNLV	-1	2769.35	5.44568	-0.306296	0.196332	-1.32222	0.5	-13.9052	0	59.2593	40.7407
GLLDTIKGVAKTVAASMLDKLKCKISGC	3	2862.57	9.24304	-0.358214	0.510099	-0.622223	1.14444	8.00286	35.7143	35.7143	28.5714	FNELAFGLELSGKKFLWVVRA	1	2423.34	8.59021	0.0290476	0.618049	-0.333333	1.21111	27.0248	0	61.9048	38.0952	AMKAARKSAPATGGVKKPHRFRPSTV	7	2748.54	12.3141	-0.815	0.32655	-2.35556	0	-29.67	0	84.6154	15.3846
GLMDTVKNVAKNLAGHMLDKLKCKITGC	3	3000.57	9.24304	-0.521429	0.590959	-0.977778	0.477778	-6.015	42.8571	28.5714	28.5714	YTNLEASRIRTWKDLITVFL	1	2438.33	8.5885	-0.132	0.549236	-1.38889	1.12222	11.929	25	45	30	ESSRQLMNYASGRWNPLMDPSS	0	2525.14	6.06946	-0.603182	0.728207	-1.63333	-0.433333	-29.0682	0	54.5455	45.4545
SMLSVLKNLGKVGLGLVACKINKQC	4	2615.47	9.70105	-0.1568	0.401721	-0.0777779	1.76667	17.4848	0	72	28	KVVVEKLDFIQAVERSIAGIEKKTAKLR	3	3167.88	9.82068	-0.670714	0.629363	-1.14444	1.42222	1.155	53.5714	35.7143	10.7143	KFEGELQEFANHAFSLRCVLEC	-2	2569.21	4.90564	-0.465	0.542894	-1.05556	1.2	-4.05272	40.9091	31.8182	27.2727
GLFLDTLKGLAGKLLQGLKCIKAGCKP	4	2784.61	9.59509	-0.306296	0.804659	-0.377778	1.05556	10.463	44.4444	48.1481	7.40741	RAKVVALVVDVFANGALNFAKE	1	2330.31	8.59021	-0.104091	0.647361	-0.511111	2.87778	24.5864	22.7273	36.3636	40.9091	CEGESSKLKSLLTNLANKMELWTVGY	0	2913.46	6.21985	-0.418077	0.406675	-1.53333	0.9	-5.57231	34.6154	46.1538	19.2308
GLFLDTLKGAAKDVAGKLLEGLKCKIAGCKP	3	3156.78	9.19006	-0.505161	0.616665	-0.944444	1.02222	0.0612989	41.9355	51.6129	6.45161	LANKMELWTVGYIRLLKLYNVR	3	2692.52	9.99329	-0.0195454	0.400348	-0.333333	1.11111	25.8236	0	36.3636	63.6364	FGPPSYSFMTPWMKLVLYSTVASGPLS	1	2962.46	8.49792	0.19037	0.401387	-0.411111	1.57778	32.7385	0	62.963	37.037
GIGKFLHSAKKFGKAFVGEIMNS	3	2465.33	10.0018	-0.273913	0.872665	-1.07778	0.877778	8.00435	17.3913	39.1304	43.4783	KRIVFHSKKAYAALISWNIYL	4	2520.44	10.171	-0.0204761	0.444368	-0.966667	1.32222	31.7914	0	42.8571	57.1429	YQKEKAKESSRQLMNYASGRWN	3	2673.31	9.82068	-1.06955	0.476718	-2.55556	-0.433333	-47.2009	27.2727	40.9091	31.8182
ALWKTMLKKLGTMALHAGKAALGAAADTISQGTQ	3	3452.86	10.0018	-0.187059	0.544387	-0.755556	1.21111	-6.14	44.1176	35.2941	20.5882	NDGILLKELNRLLRFNGYFVYSA	1	2714.45	8.49622	-0.116956	0.435429	-0.811111	0.855555	20.5983	34.7826	43.4783	21.7391	KSLLTNLANKMELWTVGYIRLLKLYNV	3	3192.81	9.82239	-0.00555554	0.554461	-0.444445	1.11111	29.3452	0	25.9259	74.0741
ALWFTMLKKLGTMALHAGKAALGAAANTISQGTQ	3	3470.85	10.3026	0.0214706	0.531753	-0.755556	1.21111	4.90705	64.7059	23.5294	11.7647	EFVELYVGMGASRVRDLFARAKR	2	2669.42	9.97107	-0.378696	0.643474	-1.18889	1.25556	1.64348	34.7826	26.087	39.1304	KNSDGSIISVGKELGLCEGESSKLK	0	2577.33	6.24719	-0.8112	0.341814	-1.16667	0.888889	-22.0264	0	72	28
ALWKNMLKGIGKLAGKAALGAVKKLVGAES	5	3021.79	10.3009	-0.252	0.592295	-0.644445	1.26667	3.778	60	33.3333	6.66667	TNLEASRIRTWKDLITVFLRQYQYN	2	3127.66	9.69421	-0.4008	0.491057	-1.38889	1.12222	0.774399	48	44	8	LPFSSVLPGSTGLVHFGPPSYSF	0	2392.21	6.73938	0.176957	0.298967	-0.455556	1.34444	25.2896	0	65.2174	34.7826
ALWMTLLKKVLKAAAKALNAVLVGANA	4	2777.67	10.4769	0.136296	0.734493	-0.244444	1.94444	24.8274	70.3704	22.2222	7.40741	SRAKVVALVVDVFANGALNFAKE	1	2417.34	8.59021	-0.122609	0.635742	-0.511111	2.87778	19.4452	21.7391	34.7826	43.4783	SGGVASDAKVGEDKMNLVTVSNDEPSS	-3	2692.25	4.10583	-0.775185	0.250334	-1.5	0.333333	-31.1793	0	74.0741	25.9259
GLWSKIKTAGKSVAKAAAKAAVKAVTNAV	6	2838.68	10.6991	-0.34069	0.606748	-0.911111	1.1	-1.51655	41.3793	34.4828	24.1379	LASKLFVVIGADVAGKALAYGAK	2	2261.31	9.52844	0.0786957	0.306125	-0.0777779	2.4	24.8243	43.4783	26.087	30.4348	ITEAGMNNYDILSSDLENNMVGGT	-4	2557.13	3.4342	-0.349167	0.424184	-1.41111	-0.0222222	-19.0525	0	62.5	37.5
GLWNKIKEAASKAAGKAALGFVNEMV	2	2702.46	9.52844	-0.317692	0.490056	-1.26667	1.27778	-8.77769	50	30.7692	19.2308	AGAAVVWYTNLEASRIRTWKD	1	2406.24	8.5885	-0.284286	0.304233	-1.38889	1.16667	1.3819	0	33.3333	66.6667	LSVVLMKGQCLRFLPAPLAGCEK	2	2472.34	8.90295	-0.106957	0.218373	-0.122222	1.43333	23.4809	0	60.8696	39.1304
ALWKDILKNVGKAAGKAVLNTVTDMVNQ	2	2996.65	9.52844	-0.370714	0.597744	-0.911111	1.1	-1.34571	21.4286	42.8571	35.7143	QVHKVEVDGVHIMFKLKAGVGTSN	1	2592.38	8.51331	-0.394167	0.372016	-0.6	1.2	1.9925	16.6667	29.1667	54.1667	TEVLSFDGSILRSYALTPVYEA	-2	2430.23	4.1366	-0.065	0.0746982	-0.133333	1.51111	24.2491	0	63.6364	36.3636
ALWKTIIKGAGKMIGSLAKNLLGSQAQPES	3	3109.73	10.0018	-0.283667	0.652377	-0.944445	1.01111	-3.346	40	40	20	LKSLLTNLANKMELWTVGYIRLLK	3	2816.63	9.9967	-0.02	0.744447	-0.444444	0.944444	23.4367	0	37.5	62.5	SLLKHSAVLVQPLSRFDLDESSK	0	2568.39	6.75476	-0.518261	0.477371	-1.54444	1.52222	-7.5113	0	73.913	26.087
ALWKNMLKGIGKLAGQAALGAVKTLVGAE	3	2907.67	10.0018	-0.0782759	0.628719	-0.644445	1.62222	8.61103	51.7241	31.0345	17.2414	AAVVWYTNLEASRIRTWKDLITVFLR	2	3120.72	9.97791	2.75098e-08	0.482958	-1.38889	1.12222	27.9554	34.6154	30.7692	34.6154	LIRKLPFQRLVREIAQDFKTNLY	3	2860.64	10.2667	-0.45	0.418959	-1.16667	0.233333	-2.8513	39.1304	43.4783	17.3913
GWMSKIASGIGTFLSGMQQ	1	1997.97	8.75085	0.138947	0.805181	-0.0888891	1.67778	13.2663	0	52.6316	47.3684	KVEVDGVHIMFKLKAGVGTSN	1	2228.2	8.50476	-0.36381	0.326712	-0.0333334	1.2	7.30096	0	38.0952	61.9048	QLMNYASGRWNPLMDPSSPISGASSEH	-1	2931.33	5.32092	-0.442593	0.629925	-1.63333	0.122222	-19.1	0	92.5926	7.40741
GVLSNVIGYLKKLGTGALNAVLKQ	3	2455.45	10.0018	-0.0154167	0.705317	-0.377778	1.61111	21.3333	33.3333	37.5	29.1667	NLANKMELWTVGYIRLLKLYNV	2	2650.47	9.52673	0.0236364	0.46605	-0.444444	1.11111	26.4745	0	36.3636	63.6364	DYDVVVSIVPLPFSSVLPGSTGLVHFGPP	-2	2994.57	4.19641	0.0844828	0.411116	0.277777	2.34444	38.5062	0	65.5172	34.4828
GMASKAGAIAGKIAKVALKAL	4	1968.19	10.4769	-0.087619	0.781252	0.0555555	1.54444	7.87429	47.619	38.0952	14.2857	KASNGHRFILVAIDYFTKWVEAASY	1	2885.49	8.43811	-0.1448	0.61308	-0.8	2.17778	14.3496	0	40	60	GEDKMNLVTVSNDEPSSPISEISLTDK	-4	2904.39	4.01697	-0.856667	0.215638	-1.32222	0.511111	-23.9148	0	55.5556	44.4444
GWASKIGQTLGKIAKVGLKELIQPK	4	2662.59	10.1761	-0.4724	0.705746	-0.588889	1.05556	1.5064	56	36	8	AAVVWYTNLEASRIRTWKDLITV	1	2704.47	8.5885	-0.0534782	0.366093	-1.38889	1.04444	19.5904	0	34.7826	65.2174	EFGMPLFSPKVCNNICQRVVSS	1	2454.19	8.05872	-0.260909	0.185748	-0.577778	0.811111	17.7927	0	86.3636	13.6364
GLLSVLGSVAKHVLPHVVPVIAEHL	0	2583.53	7.02478	0.2236	0.661487	0.144444	2.17778	35.5552	0	84	16	DGILLKELNRLLRFNGYFVY	1	2442.34	8.49622	-0.046	0.521919	-0.811111	0.855555	26.46	35	50	15	KHEGNLVKGSILLHCLNSLLKHS	2	2539.41	9.19861	-0.38087	0.285587	-1.2	1.63333	1.8626	17.3913	56.5217	26.087
GLLGVLGSVAKHVLPHVVPVIAEHL	0	2553.52	7.02478	0.2372	0.652527	0.144444	2.22222	34.3984	0	84	16	KSLLTNLANKMELWTVGYIRL	2	2462.37	9.69934	-0.0314286	0.567109	-0.444445	0.944444	22.2486	0	33.3333	66.6667	HAVTLYEAGKLGHASIADLCKDLSTLE	-2	2854.45	5.31409	-0.36963	0.494507	-0.588889	0.866667	-3.44519	33.3333	59.2593	7.40741
GLLSVLGSVAQHVLPHVVPVIAEHL	-1	2583.49	6.25745	0.2884	0.640418	0.188889	2.17778	34.3552	0	84	16	FTKWVEAASYTNVTRNVVIRFIK	3	2741.5	10.2787	-0.137826	0.394292	-1	0.777778	20.5948	0	60.8696	39.1304	AMQNLRKNLCDICAEYQATGPAA	0	2480.16	6.05579	-0.533478	0.661414	-1.36667	0.366667	-23.6139	0	91.3043	8.69565
GLLSSLSSVAKHVLPHVVPVIAEHL	0	2601.5	7.02478	0.1304	0.708327	-0.0555557	2.07778	28.9672	16	68	16	GAAVVWYTNLEASRIRTWKDLITVFL	1	3021.64	8.5885	0.0915385	0.390116	-1.38889	1.12222	25.7677	30.7692	30.7692	38.4615	GSILLHCLNSLLKHSAVLVQPLSRF	2	2744.55	9.50793	0.1428	0.745799	-0.0777778	1.63333	29.8576	20	44	36
GLLSVLGSVVKHVIPHVVPVIAEHL	0	2611.56	7.02478	0.2728	0.707647	0.4	2.44444	43.8432	0	72	28	LANKMELWTVGYIRLLKLYNVRESN	2	3022.64	9.52502	-0.2192	0.307193	-1.44444	1.11111	10.3832	48	44	8	LQSGGVASDAKVGEDKMNLVTVS	-1	2304.16	4.55872	-0.463478	0.118799	-1.5	0.333333	-15.3478	17.3913	65.2174	17.3913
GLFSVLGAVAKHVLPHVVPVIAEK	1	2479.47	8.60559	0.1175	0.559736	0.322222	2.35556	40.0608	16.6667	58.3333	25	HANGHAMARKILRAGYYWLTME	2	2588.29	9.69763	-0.193636	0.313074	-0.911111	0.611111	0.370002	0	31.8182	68.1818	AMKAARKSAPATGGVKKPHRFRPSTVAL	7	2932.67	12.3141	-0.678214	0.239352	-2.35556	0.0555553	-22.4079	0	85.7143	14.2857
GLFKVLGSVAKHLLPHVAPVIAEK	2	2522.51	9.70276	-0.0725	0.711276	0.011111	1.76667	28.1175	16.6667	54.1667	29.1667	DSNVKLLKVYGDSALVIHQLR	1	2367.33	8.50476	-0.365714	0.565926	-0.222222	1.38889	8.69334	0	47.619	52.381	VLECLQSGGVASDAKVGEDKMNLVTVSND	-3	2977.44	4.10583	-0.533448	0.295665	-1.5	0.711111	-12.7103	13.7931	65.5172	20.6897
GLFKVLGSVAKHLLPHVVPVIAEK	2	2550.54	9.70276	-0.0275	0.700233	0.0999999	2.03333	34.9092	12.5	58.3333	29.1667	ASEFVELYVGMGASRVRDLFARAK	1	2671.39	8.5885	-0.262083	0.540719	-0.688889	1.25556	7.16083	25	29.1667	45.8333	PFDIGACLQARQPISLIAEATAGSA	-1	2499.28	4.37073	-0.142	0.15178	-0.4	1.46667	0.2496	28	60	12
GLFGVLGSIAKHVLPHVVPVIAEK	1	2479.47	8.60559	0.115	0.589278	0.177778	2.14444	38.7308	0	70.8333	29.1667	TSRGLHVLALRGLHALTLVTLTVE	1	2569.51	9.61218	0.19875	0.326334	0.444444	2.16667	24.44	0	29.1667	70.8333	EEHRHAMQNLRKNLCDICAEYQAT	-1	2872.32	6.02844	-0.94375	0.738545	-2.35556	0.366667	-38.3542	25	66.6667	8.33333
GLVSSIGRALGGLLADVVKSKGQPA	2	2392.38	9.995	-0.1524	0.574412	-1.02222	1.92222	2.9024	40	44	16	ASKLFVVIGADVAGKALAYGAKAKGA	3	2475.42	9.82581	-0.111538	0.307811	-0.3	2.4	12.9792	46.1538	26.9231	26.9231	KKKYRVDILRCESLASLAPATLDRLF	3	3005.68	9.62585	-0.558077	0.362723	-1.01111	1.52222	-2.27385	38.4615	42.3077	19.2308
GLVSSIGRALGGLLADVVKSKEQPA	1	2464.4	8.59021	-0.2608	0.629513	-1.36667	1.92222	-1.3072	40	44	16	IDSNVKLLKVYGDSALVIHQLR	1	2480.41	8.50476	-0.259545	0.548191	-0.222222	1.38889	8.69818	0	50	50	SVVLMKGQCLRFLPAPLAGCEKA	2	2430.29	8.90295	-0.169565	0.302478	-0.122222	1.43333	17.4235	0	69.5652	30.4348
GLVSSIGKALGGLLADVVKTKEQPA	1	2450.41	8.49792	-0.288	0.666272	-1.35556	1.92222	0.468804	40	44	16	DNSMVAITLAKDGSSGTSTLVFRGL	0	2539.3	5.96008	-0.134	0.381987	-1.33333	1.44444	5.3512	0	48	52	LYEAGKLGHASIADLCKDLSTLEGA	-2	2574.3	4.75183	-0.3948	0.639682	-0.588889	0.866667	-11.5176	36	56	8
GLVSSIGRALGGLLADVVKSKEQPA	1	2464.4	8.59021	-0.2608	0.629513	-1.36667	1.92222	-1.3072	40	44	16	ANKMELWTVGYIRLLKLYNV	2	2423.34	9.52673	0.016	0.404634	-0.333333	1.11111	31.094	0	25	75	GVKKPHRFRPSTVALREIRKYQ	6	2665.54	11.5809	-0.963636	0.229202	-2.35556	0.355555	-23.5464	31.8182	59.0909	9.09091
GLWQKIKDKASELVSGIVEGVK	1	2383.35	8.43127	-0.568636	1.05491	-1.85556	1.75556	-5.64454	27.2727	40.9091	31.8182	WYTNLEASRIRTWKDLITVFLRQY	2	3071.63	9.69421	-0.209583	0.531397	-1.38889	1.12222	9.80333	33.3333	41.6667	25	SELLQSDSFEEHRHAMQNLRKNLC	-1	2884.37	6.03015	-0.884167	0.526991	-2.35556	-0.277778	-41.0692	41.6667	37.5	20.8333
GLWEKIKEKASELVSGIVEGVK	0	2398.35	6.28992	-0.6	1.07055	-1.85556	1.75556	-4.70455	31.8182	36.3636	31.8182	DGILLKELNRLLRFNGYFVYSA	1	2600.41	8.49622	-0.0486363	0.499248	-0.811111	0.855555	26.8391	31.8182	45.4545	22.7273	GGVASDAKVGEDKMNLVTVSNDEPSSP	-3	2702.27	4.10583	-0.808889	0.258951	-1.5	0.333333	-31.32	0	74.0741	25.9259
GLWEKIKEKANELVSGIVEGVK	0	2425.36	6.28992	-0.649545	1.09086	-2.15556	1.75556	-9.28636	31.8182	36.3636	31.8182	RLLDGSLAFESRILHYLIVR	1	2370.35	8.75085	0.039	0.464317	-0.566667	1.22222	25.566	0	45	55	VILPGVNLIFDGSELHPFDIGAC	-3	2425.24	4.02209	0.0804348	0.325717	-1.1	2.16667	21.1365	0	60.8696	39.1304
GLWEKIREKANELVSGIVEGVK	0	2453.36	6.28992	-0.609091	1.10176	-2.22222	1.75556	-10.6909	31.8182	36.3636	31.8182	VHKVEVDGVHIMFKLKAGVGT	1	2263.25	8.51331	-0.260476	0.474478	-0.566667	1.2	13.3171	19.0476	42.8571	38.0952	SYALTPVYEAATRPIEEATQANT	-2	2495.22	4.25281	-0.49087	0.636839	-1.3	0.7	-15.2922	21.7391	69.5652	8.69565
GLWQKIKSAAGDLASGIVEGIKS	1	2327.28	8.49792	-0.306957	0.91698	-0.877778	1.52222	-3.21826	34.7826	39.1304	26.087	GAAVVWYTNLEASRIRTWKDLITVF	1	2908.56	8.5885	0.0224	0.42002	-1.38889	1.04444	22.3928	28	32	40	SIISVGKELGLCEGESSKLKSLLTNLAN	0	2902.57	6.22156	-0.337857	0.348405	-1.53333	0.9	0.347153	28.5714	53.5714	17.8571
GLWQKIKSAAGDLASGIVEAIKS	1	2341.3	8.49792	-0.282174	0.92946	-0.877778	1.76667	-0.614782	0	30.4348	69.5652	NLEASRIRTWKDLITVFLRQYQ	2	2749.5	9.97791	-0.389545	0.635782	-1.38889	1.12222	0.833629	50	40.9091	9.09091	EPSSPISEISLTDKSGESGITE	-4	2262.08	3.90588	-0.803636	0.227381	-1.17778	0.511111	-24.5927	0	72.7273	27.2727
GLWQKIKNAAGDLASGIVEGIKS	1	2354.3	8.49792	-0.354348	0.96437	-1.17778	1.52222	-7.60087	17.3913	52.1739	30.4348	VWYTNLEASRIRTWKDLITVFLRQ	2	3007.64	9.97791	-0.169167	0.461687	-1.38889	1.12222	16.0442	41.6667	33.3333	25	NLVTVSNDEPSSPISEISLTDKSGESG	-4	2761.31	3.83411	-0.705556	0.233519	-1.32222	0.511111	-24.7037	0	66.6667	33.3333
GLFVGVLAKVAAHVVPAIAEHF	0	2244.28	6.92053	0.350455	0.689469	0.555555	2.27778	39.7173	31.8182	36.3636	31.8182	LTNLANKMELWTVGYIRLLKLYNVR	3	3020.7	9.99329	-0.022	0.449069	-0.444444	1.11111	24.348	0	40	60	ILRSYALTPVYEAATRPIEEATQ	-1	2591.36	4.78601	-0.37	0.493179	-1.3	0.7	-4.86782	0	86.9565	13.0435
GLFVGLAKVAAHNNPAIAEHFQA	0	2374.25	6.92053	-0.0595652	0.622857	-1.15556	2.01111	2.78696	21.7391	52.1739	26.087	RAKVVALVVDVFANGALNFAKELNL	1	2670.52	8.59021	-0.0108	0.59922	-0.511111	2.87778	20.7648	36	24	40	DGSTVGGLGGKHEGNLVKGSILLHCL	0	2560.34	6.91199	-0.254231	0.195943	-1.32222	1.31111	-4.33462	0	53.8462	46.1538
GFVDFLKKVAGTIANVVT	1	1878.06	8.59021	0.0844445	1.05612	-0.0111112	1.78889	25.1256	0	55.5556	44.4444	NVKLLKVYGDSALVIHQLRGE	1	2351.33	8.50476	-0.331905	0.518398	-0.222222	1.38889	10.9952	23.8095	38.0952	38.0952	GVASDAKVGEDKMNLVTVSNDEPSSPISE	-4	2974.41	4.01697	-0.796897	0.400428	-1.5	0.333333	-27.0745	0	75.8621	24.1379
GLLQTIKEKLESLESLAKGIVSGIQA	0	2724.56	6.22839	-0.308077	0.873202	-1.36667	1.47778	1.97154	50	30.7692	19.2308	SKLKSLLTNLANKMELWTVGYIRL	3	2790.58	9.9967	-0.117917	0.614915	-0.444445	0.944444	17.6567	16.6667	20.8333	62.5	KGSILLHCLNSLLKHSAVLVQPLSRFDL	2	3100.76	9.31311	-0.0478571	0.444969	-0.0777778	1.63333	21.8471	17.8571	53.5714	28.5714
AMWKDVLKKIGTVALHAGKAALGAVADTISQ	2	3162.76	9.52844	-0.194516	0.682456	-0.488889	1.47778	4.72839	48.3871	41.9355	9.67742	LLTNLANKMELWTVGYIRLLKLY	2	2764.57	9.52673	0.173913	0.623218	-0.444444	1.11111	29.1226	0	39.1304	60.8696	KVLYQKEKAKESSRQLMNYASG	3	2557.33	9.69934	-0.956818	0.482237	-2.55556	-0.722222	-26.1491	0	40.9091	59.0909
FCTMIPIPRCY	1	1342.62	8.05872	0.130909	0.56381	0.411111	0.866667	38.4782	0	81.8182	18.1818	HRFILVAIDYFTKWVEAASYTNVTRN	1	3113.61	8.50305	-0.122692	0.435109	-1	2.17778	25.09	0	46.1538	53.8462	LVLYSTVASGPLSVVLMKGQCLR	2	2433.35	9.31311	0.23087	0.08989	0.433333	1.62222	36.1609	0	56.5217	43.4783
RVCFAIPLPICH	1	1367.72	8.08093	0.174167	0.331644	1.32222	2.32222	52.2733	0	83.3333	16.6667	QKEVQTLLQSALAIALSIIRA	1	2265.34	8.74744	0.0161905	0.682783	-0.755556	2.85556	23.5876	71.4286	28.5714	0	HNNDKLMVEESDVGTEMLKRKKK	1	2728.4	8.38684	-1.36826	0.664672	-2.06667	0.266667	-48.3774	30.4348	47.8261	21.7391
RVCYAIPLPICY	1	1409.72	8.04504	0.210833	0.30799	0.866667	1.86667	57.2833	0	75	25	DNSMVAITLAKDGSSGTSTLVFRGL	0	2539.3	5.96008	-0.134	0.381987	-1.33333	1.44444	5.3512	0	48	52	PLKNSDGSIISVGKELGLCEGESSK	-1	2546.29	4.87146	-0.7304	0.465119	-0.777778	0.888889	-21.8672	0	72	28
RVCYAIPLPIC	1	1246.66	8.05872	0.185455	0.361323	0.866667	1.86667	54.8746	0	54.5455	45.4545	RAKVVALVVDVFANGALNFAKELNLLSY	1	3033.7	8.49622	0.0539286	0.555312	-0.511111	2.87778	28.1479	46.4286	21.4286	32.1429	SSELLQSDSFEEHRHAMQNLRKNLC	-1	2971.4	6.03015	-0.87	0.513893	-2.35556	-0.277778	-41.4968	44	36	20
AGRGKQGGKVRAKAKTRSSRAGLQFPVGRVHRLLRKGNY	12	4260.46	12.4047	-0.829487	0.246987	-1.92222	0.511111	-32.6303	25.641	48.7179	25.641	EGSFGMHANGHAMARKILRAGYYWLTM	2	3067.47	9.69763	-0.0662963	0.456992	-0.911111	0.611111	4.84075	33.3333	40.7407	25.9259	NYASGRWNPLMDPSSPISGASSEHQRL	0	2956.39	6.75134	-0.58963	0.457831	-1.74444	0.122222	-30.297	0	92.5926	7.40741
TRSSRAGLQFPVGRVHRLLRK	6	2433.43	12.6029	-0.573809	0.578459	-1.06667	0.511111	-11.5933	0	66.6667	33.3333	NMKYRMEKLVELYIKEVVRL	2	2553.42	9.40198	-0.5125	0.842788	-1.44444	0.966667	17.863	35	45	20	YQATGPAAKVLYQKEKAKESSRQLMNY	3	3101.6	9.60364	-0.847037	0.34145	-2.55556	0.755555	-26.1563	55.5556	33.3333	11.1111
CYSAAKYPGFQEFINRKYKSSRF	4	2789.37	9.74548	-0.663478	0.343933	-2.26667	-0.322222	-8.49044	17.3913	69.5652	13.0435	YLLDNSMVAITLAKDGSSGTSTLVFRGL	0	2928.53	5.96008	0.0278572	0.409001	-1.33333	1.44444	10.6186	0	53.5714	46.4286	FANHAFSLRCVLECLQSGGVASDAKVG	0	2778.36	6.73425	-0.168148	0.283625	-0.222222	1.31111	-0.277036	0	62.963	37.037
SLGSFLKGVGTTLASVGKVVSDQFGKLLQAGQG	2	3248.78	9.70276	-0.109091	0.819674	-0.577778	1.37778	6.97878	0	30.303	69.697	TKWVEAASYTNVTRNVVIRFIKKEI	3	2964.65	9.99329	-0.3816	0.431204	-1	0.777778	12.4008	0	52	48	SVLPGSTGLVHFGPPSYSFMTPW	0	2463.19	6.73938	0.148261	0.499075	-0.455556	1.34444	24.2443	0	60.8696	39.1304
GIVDFAKKVVGGIRNALGI	2	1926.14	9.995	-0.0152631	0.936442	-0.411111	1.15556	14.2084	0	47.3684	52.6316	HDLELVAVVFALKIWRHYLYGTR	1	2798.54	8.5116	0.0313044	0.337411	-1.44444	2.6	34.4165	34.7826	34.7826	30.4348	EAATRPIEEATQANTIKAETDECDSK	-4	2820.31	4.2511	-1.21923	0.301504	-1.67778	-0.266667	-52.1331	42.3077	50	7.69231
GFVDLAKKVVGGIRNALGI	2	1926.14	9.995	-0.0231579	0.933627	-0.411111	1.1	11.9537	21.0526	42.1053	36.8421	YTNLEASRIRTWKDLITVFLRQ	2	2722.49	9.97791	-0.320455	0.587192	-1.38889	1.12222	8.82091	31.8182	40.9091	27.2727	FLTKIILPAELSGLKSHAVTLYEAGKLGH	1	3105.76	8.44666	-0.097931	0.329745	-0.4	1.66667	13.3841	41.3793	41.3793	17.2414
GFFDLAKKVVGGIRNALGI	2	1974.14	9.995	0.00421056	0.932539	-0.411111	1.1	12.7958	0	63.1579	36.8421	GLHVLALRGLHALTLVTLTVER	1	2381.43	9.61218	0.255455	0.351307	0.655556	2.16667	30.8391	0	18.1818	81.8182	LSVVLMKGQCLRFLPAPLAGCEKALIWS	2	3042.66	8.90295	0.0967857	0.143133	-0.122222	1.43333	31.9571	0	64.2857	35.7143
GILDFAKTVVGGIRNALGI	1	1913.11	8.74744	0.168947	0.844896	-0.0555555	1.46667	17.1453	0	52.6316	47.3684	LEASRIRTWKDLITVFLRQY	2	2507.4	9.97791	-0.2555	0.566152	-1.38889	1.12222	10.982	20	50	30	EGAKFEGELQEFANHAFSLRCVLECLQ	-3	3067.45	4.63733	-0.48	0.322655	-1.1	1.31111	-9.5563	44.4444	29.6296	25.9259
GIVDFAKGVLGKIKNVLGI	2	1940.18	9.70276	0.0136842	0.887402	-0.388889	1.5	25.0032	0	68.4211	31.5789	NDGILLKELNRLLRFNGYFVYS	1	2643.42	8.49622	-0.139545	0.438725	-0.811111	0.855555	20.9918	36.3636	45.4545	18.1818	AMKAARKSAPATGGVKKPHRFRPSTVA	7	2819.58	12.3141	-0.770741	0.313332	-2.35556	0	-27.5585	0	88.8889	11.1111
GIIDIAKKLVGGIRNVLGI	2	1948.22	9.995	0.0868421	0.990964	-0.455556	1.33333	24.9347	0	63.1579	36.8421	HKVEVDGVHIMFKLKAGVGTS	1	2251.21	8.51331	-0.355238	0.394268	-0.566667	1.2	8.29714	0	42.8571	57.1429	QTARKSTRGKASRKQLAMKAARK	9	2571.5	12.4867	-1.2187	0.435216	-2.26667	-0.522222	-50.4452	47.8261	39.1304	13.0435
GILDVAKTLVGKLRNVLGI	2	1978.23	9.995	0.0373685	0.86449	-0.566667	1.57778	21.0611	26.3158	57.8947	15.7895	GHAMARKILRAGYYWLTMES	2	2353.18	9.69592	-0.1055	0.396787	-0.644444	0.611111	10.785	0	35	65	SSKVITVDIPLPLKNSDGSIISVGKELG	0	2865.61	6.12073	-0.362143	0.436199	-0.855556	1.53333	8.18644	0	50	50
GVLDAFRKIATVVKNVV	2	1828.09	9.995	-0.0623529	1.08879	-0.2	1.66667	18.9506	0	41.1765	58.8235	SSKLKSLLTNLANKMELWTVGYIRLL	3	2990.7	9.9967	-0.0592307	0.613901	-0.444445	0.944444	20.2577	15.3846	23.0769	61.5385	YDVVVSIVPLPFSSVLPGSTGL	-1	2245.22	3.79993	0.308636	0.454055	0.277777	2.34444	46.5309	0	63.6364	36.3636
GVGDLIRKAVSVIKNIV	2	1780.09	9.995	-0.0788235	1.12861	-0.211111	1.68889	16.6941	0	41.1765	58.8235	KWVEAASYTNVTRNVVIRFIKKEI	3	2863.61	9.99329	-0.384167	0.436656	-1	0.777778	10.7217	0	50	50	SWDGSTVGGLGGKHEGNLVKGSILL	0	2480.3	6.75134	-0.2276	0.169508	-1.32222	1.27778	-11.3256	0	60	40
GVIDAAKKVVNVLKNLF	2	1827.1	9.70276	-0.17	1.1663	-0.255556	1.34444	12.6612	0	52.9412	47.0588	KLKSLLTNLANKMELWTVGYIRLLK	4	2944.73	10.171	-0.1576	0.729785	-0.444445	0.944444	19.2848	0	20	80	STGLVHFGPPSYSFMTPWMKLV	1	2481.22	8.59875	0.159545	0.692541	-0.455556	0.833333	31.1182	0	54.5455	45.4545
GVGSFIHKVVSAIKNVA	2	1724.99	10.0035	0.0647059	0.924444	-0.0666668	1.56667	24.1706	0	29.4118	70.5882	RGLHVLALRGLHALTLVTLTVE	1	2381.43	9.61218	0.255455	0.372797	0.533333	2.16667	30.4527	31.8182	27.2727	40.9091	EATQANTIKAETDECDSKEVILP	-4	2504.19	4.07849	-1.01696	0.189885	-2.26667	0.188889	-36.033	17.3913	65.2174	17.3913
GWFDVVKHIASAV	0	1427.76	6.7428	0.133077	1.0395	0.422222	1.42222	20.0923	0	46.1538	53.8462	QKEVQTLLQSALAIALSIIRAN	1	2379.39	8.74744	-0.0581818	0.578766	-0.755556	2.85556	17.8045	72.7273	27.2727	0	ESLASLAPATLDRLFVRDYDVV	-2	2449.28	4.22546	-0.245455	0.460106	-1.11111	1.52222	6.51819	31.8182	40.9091	27.2727
GLLSVLGSVAKHVLPHVVPVIAEKL	1	2574.56	8.60559	0.1428	0.591623	0.144444	2.17778	35.8816	0	84	16	GLHVLALRGLHALTLVTLTVERT	1	2482.48	9.61218	0.230435	0.327378	0.655556	2.16667	28.3017	0	17.3913	82.6087	AGCEKALIWSWDGSTVGGLGGKHEGN	-1	2628.24	5.44568	-0.429615	0.138228	-1.32222	0.633333	-20.7331	0	57.6923	42.3077
GLFDVIKKVASVIGGL	1	1614.97	8.59021	0.189375	1.06366	0.588889	1.64444	35.7087	0	43.75	56.25	VKLLKVYGDSALVIHQLRGEW	1	2423.37	8.50476	-0.181905	0.647952	-0.388889	1.38889	12.6971	0	38.0952	61.9048	PFEGDGSHNNDKLMVEESDVGTEMLKRK	-3	3161.48	4.70056	-1.11036	0.460625	-2.52222	0.266667	-44.6486	0	64.2857	35.7143
GLFDIIKKVASVVGGL	1	1614.97	8.59021	0.189375	1.04602	0.555555	1.64444	35.4238	0	31.25	68.75	LLTNLANKMELWTVGYIRLLKLYNVR	3	3133.78	9.99329	0.0488462	0.46492	-0.444444	1.11111	25.4723	0	38.4615	61.5385	KYQKNTELLIRKLPFQRLVREIA	4	2855.69	10.4325	-0.670435	0.120584	-1.41111	0.577778	-7.33218	21.7391	52.1739	26.087
GLFDIIKKVASVIGGL	1	1628.99	8.59021	0.22125	1.07677	0.588889	1.67778	37.1338	0	43.75	56.25	VNMKYRMEKLVELYIKEVVRLHGI	2	2959.65	9.40198	-0.352083	0.63536	-1.44444	0.966667	16.3583	45.8333	33.3333	20.8333	MLKRKKKYRVDILRCESLASLAPA	5	2788.59	10.183	-0.699167	0.102021	-2.8	0.777778	-7.19834	45.8333	45.8333	8.33333
FFPIGVFCKIFKTC	2	1648.85	8.90295	0.275	0.544007	0.877778	1.71111	63.8657	0	50	50	AIDYFTKWVEAASYTNVTRNVVIRFI	1	3075.62	8.49622	-0.0053846	0.414951	-1	0.777778	25.5608	0	69.2308	30.7692	EKAKESSRQLMNYASGRWNPLMDPSS	1	2981.41	8.49622	-0.873462	0.749479	-2.51111	-0.433333	-36.5992	15.3846	53.8462	30.7692
FGLPMLSILPKALCILLKRKC	4	2356.39	9.85144	0.07	0.504089	0.877777	2.13333	39.2533	23.8095	61.9048	14.2857	RLLDGSLAFESRILHYLIVRILL	1	2709.61	8.75085	0.277826	0.37938	-0.566667	1.81111	35.5044	39.1304	39.1304	21.7391	LPLKNSDGSIISVGKELGLCEGESSK	-1	2659.37	4.87146	-0.632308	0.378508	-0.777778	0.888889	-16.7515	0	73.0769	26.9231
YPPKPESPGEDASPEEMNKYLTALRHYINLVTRQRY	0	4262.12	6.77014	-0.891667	0.416239	-2.26667	0.622222	-28.1817	44.4444	38.8889	16.6667	TENLLLVTHGEGVKVAVSSFKK	1	2355.32	8.50476	-0.348182	0.425649	-0.211111	1.25556	10.6546	0	40.9091	59.0909	SSPISEISLTDKSGESGITEAGMNNYDIL	-4	3027.42	3.83411	-0.482069	0.329163	-1.41111	0.511111	-15.8986	0	62.069	37.931
FISAIASMLGKFL	1	1396.78	8.75085	0.691539	0.945336	0.877778	2.16667	42.5323	0	84.6154	15.3846	WYTNLEASRIRTWKDLITVFLRQYQ	2	3199.69	9.69421	-0.2748	0.559834	-1.38889	1.12222	4.3032	40	40	20	GRWNPLMDPSSPISGASSEHQRL	0	2521.21	6.75305	-0.636522	0.456469	-1.74444	0.122222	-33.6339	0	91.3043	8.69565
FLSAIASMLGKFL	1	1396.78	8.75085	0.68	0.936413	0.877778	2.08889	39.8123	23.0769	76.9231	0	AVVWYTNLEASRIRTWKDLITVFLRQ	2	3177.74	9.97791	-0.0853846	0.474223	-1.38889	1.12222	23.8015	38.4615	34.6154	26.9231	TRPIEEATQANTIKAETDECDSKEV	-4	2777.3	4.2511	-1.24	0.314076	-2.26667	-0.266667	-50.8752	28	60	12
FISAIASFLGKFL	1	1412.81	8.75085	0.736154	0.953426	0.977778	2.26667	49.0246	0	53.8462	46.1538	DSRGNRMVVVRWFHKIDEVGIAL	1	2696.43	8.75085	-0.334348	0.416893	-0.888889	0.833333	2.52871	0	52.1739	47.8261	MTPWMKLVLYSTVASGPLSVVLMKGQCL	2	3051.6	9.1969	0.249643	0.267737	0.466667	1.62222	38.395	0	53.5714	46.4286
FLFPLITSFLSKVL	1	1623.96	8.75085	0.740714	0.759962	0.788889	2.04444	65.2014	0	50	50	NLANKMELWTVGYIRLLKLYNVRESN	2	3136.69	9.52502	-0.273077	0.319801	-1.44444	1.11111	7.72769	46.1538	46.1538	7.69231	LVKGSILLHCLNSLLKHSAVLVQPLSRF	3	3084.8	10.0616	0.121071	0.525912	-0.0777778	1.63333	28.5029	25	39.2857	35.7143
GIGASILSAGKSALKGFAKGLAEHFAN	2	2614.42	9.70276	-0.12	0.651722	-0.477778	1.55556	0.218516	66.6667	25.9259	7.40741	LKSLLTNLANKMELWTVGYIRLL	2	2688.54	9.69934	0.129565	0.652123	-0.444444	0.944444	27.147	0	39.1304	60.8696	IFDGSELHPFDIGACLQARQPI	-2	2426.21	4.5365	-0.315909	0.247733	-1.1	1.08889	-12.57	0	90.9091	9.09091
GFLGPLLKLAAKGVAKVIPHLIPSRQQ	4	2850.73	11.2631	-0.163333	0.793371	-1.15556	1.58889	15.9304	22.2222	59.2593	18.5185	QAAIDSNVKLLKVYGDSALVIHQLR	1	2750.54	8.50476	-0.2716	0.549611	-0.322222	1.38889	8.38639	24	52	24	KIKSFLTKIILPAELSGLKSHAVTL	3	2706.64	10.0018	-0.1132	0.267134	-0.355556	1.66667	22.968	20	44	36
GCWSTVLGGLKKFAKGGLEAIVNPK	3	2572.42	9.63098	-0.2912	0.671246	-0.844445	1.23333	9.1264	20	44	36	GSFGMHANGHAMARKILRAGYYWLTM	3	2938.43	10.2787	0.0426923	0.36304	-0.911111	0.611111	7.16231	34.6154	38.4615	26.9231	LPFQRLVREIAQDFKTNLYFQSSAVS	1	3056.61	8.5885	-0.296923	0.589712	-1.16667	0.6	1.51846	30.7692	42.3077	26.9231
GVFLDALKKFAKGGMNAVLNPK	3	2317.3	10.0018	-0.34	0.721749	-1.05556	0.877778	6.08	22.7273	54.5455	22.7273	LTNLANKMELWTVGYIRLLKL	2	2488.42	9.69934	0.0804762	0.614377	-0.444444	1.11111	25.6057	0	47.619	52.381	KNSDGSIISVGKELGLCEGESSKLKS	0	2664.36	6.24719	-0.800384	0.345239	-1.53333	0.888889	-22.0023	0	73.0769	26.9231
GLLGPLLKIAAKVGSNLL	2	1776.12	10.0035	0.223889	0.890901	-0.0222223	1.73333	22.7078	33.3333	55.5556	11.1111	KEVQTLLQSALAIALSIIRAN	1	2251.33	8.74744	0.0266667	0.644134	-0.455556	2.85556	21.7105	47.619	33.3333	19.0476	ELSGLKSHAVTLYEAGKLGHASIAD	-1	2566.34	6.01135	-0.3452	0.381972	-0.588889	0.511111	-6.00879	28	60	12
GLMSVLGHAVGNVLGGLFKS	1	1955.07	8.75769	0.3445	0.730862	0.622222	1.7	28.881	0	45	55	LTNLANKMELWTVGYIRLLK	2	2375.34	9.69934	-0.00649998	0.697112	-0.444444	0.944444	19.677	0	45	55	QPLSRFDLDESSKVITVDIPLP	-2	2468.32	4.22546	-0.568636	0.240095	-1.54444	1.53333	-0.00182186	0	63.6364	36.3636
FLPVVAGLAAKVLPSIICAVTKKC	3	2440.43	9.39001	0.16	0.576214	0.911111	2.56667	44.58	0	58.3333	41.6667	YLLDNSMVAITLAKDGSSGTSTLVFRGL	0	2928.53	5.96008	0.0278572	0.409001	-1.33333	1.44444	10.6186	0	53.5714	46.4286	PSSPISEISLTDKSGESGITEAGMNNY	-3	2783.28	4.00159	-0.59037	0.107639	-1.17778	0.511111	-22.4533	0	59.2593	40.7407
FLPAIVGAAGQFLPKIFCAISKKC	3	2521.4	9.39001	0.0775	0.716501	0.0444443	2.07778	32.9467	0	58.3333	41.6667	GAAVVWYTNLEASRIRTWKDLITVFLR	2	3177.74	9.97791	-0.007037	0.46778	-1.38889	1.12222	25.6778	33.3333	29.6296	37.037	PIEEATQANTIKAETDECDSKEVILPG	-5	2900.4	4.0033	-0.961111	0.217126	-2.26667	0.188889	-33.7659	22.2222	59.2593	18.5185
FLPAIVGAAGKFLPKIFCAISKKC	4	2521.43	9.70105	0.01	0.783604	-1.58946e-07	2.07778	34.1967	0	45.8333	54.1667	VQKEVQTLLQSALAIALSIIR	1	2293.37	8.74744	0.0676191	0.742366	-0.755556	2.85556	20.7533	71.4286	28.5714	0	LLKLYNVRESNQFSPEEKYEWVP	-1	2867.45	4.94836	-0.749565	0.197789	-2.1	-0.122222	-15.2496	0	78.2609	21.7391
FFPIVAGVAGQVLKKIYCTISKKC	4	2612.46	9.59509	-0.0679167	0.643518	-0.333333	2.23333	36.3875	0	37.5	62.5	KSLLTNLANKMELWTVGYIRLLK	3	2703.55	9.9967	-0.1	0.698822	-0.444445	0.944444	21.9209	0	30.4348	69.5652	EFGMPLFSPKVCNNICQRVVSSE	0	2583.23	6.12927	-0.375652	0.156899	-0.577778	0.811111	12.8244	0	78.2609	21.7391
VNPIILGVLPKFVCLITKKC	3	2197.31	9.39001	0.087	0.648332	0.6	2.25556	53.546	0	45	55	ILLKELNRLLRFNGYFVYSA	2	2428.36	9.69592	0.1195	0.658638	-0.811111	0.855556	29.836	15	60	25	SPISEISLTDKSGESGITEAGMNNYDILS	-4	3027.42	3.83411	-0.482069	0.335028	-1.41111	0.511111	-16.7821	0	58.6207	41.3793
GLWETIKNFGKKFTLNILHKLKCKIGGGC	5	3245.79	9.78821	-0.408621	0.506942	-1.38889	0.822222	4.96966	0	62.069	37.931	LHVLALRGLHALTLVTLTVER	1	2324.41	9.61218	0.276667	0.368054	0.655556	2.16667	33.3019	23.8095	42.8571	33.3333	PIEEATQANTIKAETDECDSKEV	-5	2520.15	4.0033	-1.22217	0.23151	-2.26667	-0.266667	-54.387	26.087	60.8696	13.0435
GLWETIKNFGKKFTLNILHNLKCKIGGGC	4	3231.74	9.59509	-0.345172	0.544353	-1.38889	0.866667	3.69035	0	51.7241	48.2759	AAVVWYTNLEASRIRTWKDLITVF	1	2851.54	8.5885	0.03125	0.432887	-1.38889	1.04444	24.7233	29.1667	33.3333	37.5	FANHAFSLRCVLECLQSGGVASDAKVGE	-1	2907.4	5.44568	-0.265714	0.372307	-0.222222	1.31111	-3.17571	0	60.7143	39.2857
FITLLLRKFICSITKKC	4	2026.18	9.85144	0.0358824	0.656419	0.0555555	1.56667	45.3882	0	52.9412	47.0588	KDLIIMWAFHTGRQLDWAHLVRYRM	2	3155.64	9.97791	-0.1196	0.30455	-1.23333	1.61111	13.8208	20	44	36	FEGELQEFANHAFSLRCVLECL	-3	2554.2	4.48181	-0.225	0.579597	-1.05556	1.31111	0.212728	36.3636	31.8182	31.8182
FLPIIAGIAAKVFPKIFCAISKKC	4	2577.49	9.70105	0.10625	0.671589	0.4	2.41111	47.4075	16.6667	37.5	45.8333	RIVFHSKKAYAALISWNIYLFTKA	4	2839.59	10.171	0.0670833	0.471025	-0.544444	1.43333	39.0583	0	29.1667	70.8333	KESSRQLMNYASGRWNPLMDPSSP	1	2750.29	8.5885	-0.757083	0.678335	-1.64444	-0.433333	-29.68	0	66.6667	33.3333
FLPMLAGLAASMVPKLVCLITKKC	3	2546.42	9.39001	0.20875	0.543942	0.711111	2.15556	42.3683	16.6667	50	33.3333	KVEVDGVHIMFKLKAGVGTSN	1	2228.2	8.50476	-0.36381	0.326712	-0.0333334	1.2	7.30096	0	38.0952	61.9048	RCESLASLAPATLDRLFVRDYDV	-1	2609.33	4.68518	-0.423043	0.383854	-1.11111	1.52222	-4.38695	34.7826	56.5217	8.69565
FLPMLAGLAASMVPKFVCLITKKC	3	2580.41	9.39001	0.215417	0.550247	0.6	2.04444	43.9267	12.5	50	37.5	KEVQTLLQSALAIALSIIRAN	1	2251.33	8.74744	0.0266667	0.644134	-0.455556	2.85556	21.7105	47.619	33.3333	19.0476	SRKQLAMKAARKSAPATGGVKKPHRFRP	9	3073.77	12.4867	-1.01357	0.241639	-1.8	2.11928e-07	-35.9671	21.4286	67.8571	10.7143
FLPFIAGMAAKFLPKIFCAISKKC	4	2643.45	9.70105	0.0979167	0.681046	0.255556	1.93333	42.3758	16.6667	41.6667	41.6667	MELWTVGYIRLLKLYNVRES	1	2482.34	8.49622	-0.049	0.339824	-0.633334	1.11111	30.154	35	40	25	MVEESDVGTEMLKRKKKYRVDILRC	2	3025.59	9.0448	-0.994	0.63652	-2.8	-0.233333	-20.2848	32	40	28
FLPAIAGMAAKFLPKIFCAISKKC	4	2567.42	9.70105	0.03125	0.738196	0.255556	1.91111	33.4258	20.8333	37.5	41.6667	YFTKWVEAASYTNVTRNVVIRFIKKE	3	3161.7	9.82068	-0.347692	0.409112	-1	0.777778	16.8077	0	53.8462	46.1538	RLFVRDYDVVVSIVPLPFSSVLPG	0	2673.49	5.96008	0.119167	0.54065	-0.255556	2.34444	48.6525	0	62.5	37.5
FLPFIAGVAAKFLPKIFCAISKKC	4	2611.48	9.70105	0.100417	0.680294	0.4	2.18889	45.2258	16.6667	41.6667	41.6667	SLLTNLANKMELWTVGYIRLLKLYNV	2	3064.71	9.52673	0.127308	0.512334	-0.444444	1.11111	30.6031	0	34.6154	65.3846	VLECLQSGGVASDAKVGEDKMNL	-2	2362.15	4.31604	-0.55	0.213184	-1.5	0.711111	-22.0626	17.3913	73.913	8.69565
FLPAIAGVAAKFLPKIFCAISKKC	4	2535.45	9.70105	0.03375	0.73733	0.4	2.07778	36.2758	20.8333	37.5	41.6667	SLLTNLANKMELWTVGYIRLLKLYN	2	2965.65	9.52673	0.074	0.590054	-0.444444	1.11111	26.2672	0	36	64	VLYQKEKAKESSRQLMNYASGRW	3	2771.42	9.82068	-0.81	0.430463	-2.55556	-0.433333	-31.3052	34.7826	39.1304	26.087
FLPAIVGAAAKFLPKIFCVISKKC	4	2563.48	9.70105	0.07875	0.782389	0.244444	2.17778	43.0675	20.8333	37.5	41.6667	RKTFGIFIKLGESFSLGSLL	2	2212.26	9.995	0.1145	0.490379	0.0666666	1.44444	31.401	0	65	35	EAATRPIEEATQANTIKAETDECDS	-5	2692.21	4.0033	-1.1296	0.208369	-1.67778	-0.266667	-51.8928	40	48	12
FLPFIAGMAANFLPKIFCAISKKC	3	2629.4	9.39001	0.174583	0.606393	0.3	1.93333	40.83	0	58.3333	41.6667	ILVAIDYFTKWVEAASYTNVTRNVVIR	1	3140.7	8.49622	0.042963	0.35398	-1	1.78889	30.1393	0	59.2593	40.7407	KNLCDICAEYQATGPAAKVLYQ	0	2398.17	6.05408	-0.516818	0.498661	-0.666667	0.755556	-0.430901	0	81.8182	18.1818
FLPIIAGVAAKVFPKIFCAISKKC	4	2563.48	9.70105	0.085	0.678351	0.4	2.37778	46.4575	0	54.1667	45.8333	KLKSLLTNLANKMELWTVGYIRLL	3	2816.64	9.9967	-0.0199999	0.659575	-0.444445	0.944444	22.6675	0	20.8333	79.1667	EGESSKLKSLLTNLANKMELWTVGY	0	2810.45	6.22668	-0.4228	0.433851	-1.53333	0.9	-4.7928	36	44	20
FLPIIASVAAKVFSKIFCAISKKC	4	2583.47	9.70105	0.10875	0.666379	0.4	2.33333	47.6283	29.1667	37.5	33.3333	KRIVFHSKKAYAALISWNIYLFTK	5	2896.65	10.2958	-0.0929166	0.473559	-0.966667	1.43333	37.7692	0	29.1667	70.8333	SSRQLMNYASGRWNPLMDPSSPISGASS	1	2995.39	8.74573	-0.401429	0.533301	-1.63333	0.122222	-18.3329	0	75	25
FLPIIASVAANVFSKIFCAISKKC	3	2569.42	9.39001	0.185417	0.590712	0.4	2.33333	46.0825	29.1667	37.5	33.3333	LEASRIRTWKDLITVFLRQYQYNS	2	2999.6	9.69421	-0.35875	0.436828	-1.38889	1.12222	2.50666	45.8333	45.8333	8.33333	ENNMVGGTCSIPFEGDGSHNNDK	-3	2421	4.3075	-0.903913	0.219862	-2.52222	1.12222	-42.6191	0	73.913	26.087
FLPIIASVAAKVFPKIFCAISKKC	4	2593.49	9.70105	0.0708333	0.690728	0.4	2.33333	47.4617	12.5	54.1667	33.3333	GILLKELNRLLRFNGYFVYSA	2	2485.38	9.69592	0.104762	0.634108	-0.811111	0.855555	32.1371	28.5714	47.619	23.8095	ECLQSGGVASDAKVGEDKMNLVTVSN	-2	2650.26	4.31604	-0.595385	0.146044	-1.5	0.711111	-17.6892	15.3846	65.3846	19.2308
GLNTLKKVFQGLHEAIKLINNHVQ	2	2713.54	9.70276	-0.370833	1.05391	-0.844445	0.822222	-4.42666	50	41.6667	8.33333	KVVVEKLDFIQAVERSIAGIEKKTA	1	2770.6	8.43127	-0.5828	0.633188	-0.688889	1.42222	3.0464	44	44	12	EQNLYKSKYNGTKSVQIKKIKSFLT	5	2944.64	10.0001	-0.84	0.128614	-2.18889	0.266667	-7.988	28	52	20
GLNALKKVFQGIHEAIKLINNHVQ	2	2683.53	9.70276	-0.335417	1.06877	-0.766667	0.9	-1.96999	50	41.6667	8.33333	KTFGIFIKLGESFSLGSLLNQYQTYQ	1	2981.55	8.43127	-0.0623077	0.325593	-1.07778	1.44444	18.8377	0	73.0769	26.9231	SHAVTLYEAGKLGHASIADLCKDL	-1	2511.28	5.99939	-0.3575	0.616068	-0.588889	0.866667	-3.245	0	50	50
GINTLKKVIQGLHEVIKLVSNHE	1	2568.48	8.51331	-0.418261	0.89199	-0.655556	1.17778	3.45044	34.7826	39.1304	26.087	LDNSMVAITLAKDGSSGTSTLVFRGL	0	2652.38	5.96008	-0.0588461	0.398711	-1.33333	1.44444	4.99001	0	50	50	VLSFDGSILRSYALTPVYEAATR	0	2528.33	6.06946	-0.0313043	0.203056	-0.5	1.51111	18.2217	21.7391	65.2174	13.0435
GINTLKKVIQGLHEVIKLVSNHA	2	2510.47	9.70276	-0.275652	1.0216	-0.655556	1.17778	7.04	34.7826	39.1304	26.087	FVELYVGMGASRVRDLFARAKRE	2	2669.42	9.97107	-0.378696	0.446729	-1.18889	1.25556	0.319129	43.4783	26.087	30.4348	QANTIKAETDECDSKEVILPGVNLIF	-3	2846.44	4.17761	-0.581923	0.221989	-2.26667	2.16667	-12.8015	0	80.7692	19.2308
NLVSGLIEARKYLEQLHRKLKNCKV	4	2951.69	9.8634	-0.6984	0.613688	-2.04444	1.1	-10.7904	44	48	8	SLAGAAVVWYTNLEASRIRTWKD	1	2606.36	8.5885	-0.203478	0.324084	-1.38889	1.72222	4.33303	0	39.1304	60.8696	TDKSGESGITEAGMNNYDILSSDL	-4	2516.12	3.76917	-0.657917	0.226544	-1.41111	-0.0222222	-31.185	0	58.3333	41.6667
ILGPVLGLVSDTLDDVLGIL	-3	2021.17	3.42224	0.3285	0.954773	-0.0666664	2.43333	30.051	0	60	40	SFGMHANGHAMARKILRAGYYWLT	3	2750.37	10.2787	-0.00416667	0.408553	-0.911111	0.611111	5.89333	33.3333	41.6667	25	ELQEFANHAFSLRCVLECLQSGGVA	-2	2720.3	4.75183	-0.19	0.334093	-0.777778	1.31111	-0.415198	0	48	52
GLLSKVLGVGKKVLCGVSGLC	3	2029.18	9.39001	0.0928572	0.747965	-0.122222	2.15556	31.6524	0	38.0952	61.9048	SNVKLLKVYGDSALVIHQLRGE	1	2438.36	8.50476	-0.340909	0.489467	-0.222222	1.38889	7.85818	22.7273	40.9091	36.3636	KVITVDIPLPLKNSDGSIISVGKELGLC	0	2907.64	6.11389	-0.27	0.394831	-0.855556	1.53333	15.705	0	57.1429	42.8571
GLLDSIKGMAISAGKGALQNLLKVASCKLDKTC	3	3345.82	9.24304	-0.343333	0.385868	-0.566667	1.25556	-1.93637	51.5152	42.4242	6.06061	QVHKVEVDGVHIMFKLKAGVGTSN	1	2592.38	8.51331	-0.394167	0.372016	-0.6	1.2	1.9925	16.6667	29.1667	54.1667	NGTKSVQIKKIKSFLTKIILPAELSGLKS	5	3140.89	10.3009	-0.438621	0.212664	-0.933333	1.66667	11.1917	55.1724	37.931	6.89655
FLGGLIKIVPAMICAVTKKC	3	2104.2	9.39001	0.1745	0.773782	0.911111	2.64444	43.012	0	30	70	SKLFVVIGADVAGKALAYGAKAKGA	3	2404.38	9.82581	-0.1312	0.312624	-0.3	2.4	14.864	48	28	24	GELQEFANHAFSLRCVLECLQSGG	-2	2607.22	4.75183	-0.2825	0.370428	-1.02222	1.31111	-6.11167	29.1667	41.6667	29.1667
FLGGLMKAFPALICAVTKKC	3	2110.15	9.39001	0.1135	0.802073	0.644444	2.4	32.312	0	50	50	YTNLEASRIRTWKDLITVFLR	2	2594.43	9.97791	-0.248095	0.642281	-1.38889	1.12222	12.4724	28.5714	42.8571	28.5714	LAGCEKALIWSWDGSTVGGLGGKHEG	-1	2627.28	5.44568	-0.297308	0.138078	-0.977778	1.15556	-11.8562	0	57.6923	42.3077
FLGGLMKAFPAIICAVTKKC	3	2110.15	9.39001	0.121	0.80691	0.644444	2.47778	34.522	0	50	50	MGLNVKDIHLRLFKVVQDST	1	2312.27	8.59705	-0.339	0.723268	-0.455556	1.3	1.775	25	40	35	LMNYASGRWNPLMDPSSPISGAS	0	2450.14	5.83533	-0.227826	0.560844	-1.63333	0.122222	-9.63478	0	82.6087	17.3913
ILGPVLSMVGSALGGLIKKI	2	1965.21	10.0035	0.3855	0.840565	0.5	2.17778	38.952	25	30	45	FHSKKAYAALISWNIYLFTKA	3	2471.34	9.82581	0.0357143	0.328624	-0.544444	1.43333	28.7352	0	28.5714	71.4286	LQSDSFEEHRHAMQNLRKNLCD	-1	2670.24	6.01819	-1.04	0.819889	-2.35556	-0.766667	-52.9936	40.9091	36.3636	22.7273
ILGPVLGLVGNALGGLIKKI	2	1944.25	10.0035	0.369	0.871936	0.2	2.43333	35.057	0	60	40	KLFVVIGADVAGKALAYGAKAKGA	3	2317.35	9.82581	-0.114583	0.34324	-0.3	2.4	15.7108	45.8333	29.1667	25	LDESSKVITVDIPLPLKNSDGSII	-2	2552.4	4.22546	-0.4375	0.452409	-0.855556	1.53333	-2.22333	0	66.6667	33.3333
ILGPVISKIGGVLGGLLKNL	2	1960.24	10.0035	0.3235	0.955447	0.633333	2.05556	34.58	0	65	35	AAVVWYTNLEASRIRTWKDLITVFL	1	2964.62	8.5885	0.1028	0.402408	-1.38889	1.12222	28.14	32	32	36	EAGKLGHASIADLCKDLSTLEGAKF	-1	2573.32	5.48328	-0.5464	0.435956	-0.533333	0.866667	-17.7536	32	60	8
GVVDILKGAAKDIAGHLASKVMNKL	2	2547.46	9.52844	-0.3136	0.40477	-0.4	1.38889	-0.150398	44	40	16	ASEFVELYVGMGASRVRDLFARAKR	2	2827.49	9.97107	-0.3544	0.599749	-1.18889	1.25556	2.1616	32	28	40	GQCLRFLPAPLAGCEKALIWSWDGST	0	2818.39	6.05579	-0.155385	0.451219	-0.377778	1.43333	7.72154	0	53.8462	46.1538
GLLDTLKGAAKNVVGSLASKVMEKL	2	2541.46	9.52844	-0.3024	0.460619	-0.944445	1.36667	0.644799	44	48	8	VHKVEVDGVHIMFKLKAGVGT	1	2263.25	8.51331	-0.260476	0.474478	-0.566667	1.2	13.3171	19.0476	42.8571	38.0952	SEISLTDKSGESGITEAGMNNY	-3	2302.03	4.00159	-0.635	0.141761	-1.17778	-0.122222	-29.1491	0	59.0909	40.9091
GVVDILKGAGKDLLAHLVGKISEKV	1	2558.52	8.43811	-0.3276	0.47807	-0.611111	1.6	4.508	32	44	24	KSLLTNLANKMELWTVGYIRLLKLYN	3	3093.74	9.82239	-0.0619231	0.627325	-0.444445	1.11111	25.1277	0	26.9231	73.0769	HRHAMQNLRKNLCDICAEYQATGPAA	1	2910.38	8.06384	-0.681539	0.604103	-1.73333	0.366667	-29.4431	0	92.3077	7.69231
GVLDIFKDAAKQILAHAAEKQI	0	2378.33	6.75305	-0.465455	0.597374	-0.822222	0.888889	-12.8809	50	40.9091	9.09091	YTNLEASRIRTWKDLITVFLRQY	2	2885.56	9.69421	-0.285217	0.581161	-1.38889	1.12222	8.98696	30.4348	43.4783	26.087	SDVGTEMLKRKKKYRVDILRCESLA	3	2937.59	9.51477	-0.9256	0.465128	-2.8	0.722223	-18.74	24	40	36
GVLDILKNAAKNILAHAAEQI	0	2201.25	6.75134	-0.241429	0.779914	-0.711111	1	-7.32666	47.619	42.8571	9.52381	VQKEVQTLLQSALAIALSIIRA	1	2364.41	8.74744	0.0818182	0.708445	-0.755556	2.85556	22.1645	72.7273	27.2727	0	GMNNYDILSSDLENNMVGGTCSIPFE	-4	2819.21	3.4342	-0.335769	0.245009	-0.955556	1.12222	-8.01077	0	61.5385	38.4615
FLSLIPHAINAVSAIAKHN	1	2015.13	8.76453	0.127895	0.733913	0.3	1.78889	20.22	31.5789	42.1053	26.3158	LANKMELWTVGYIRLLKLYNV	2	2536.42	9.52673	0.101905	0.471944	-0.333333	1.11111	30.5286	0	33.3333	66.6667	DGSIISVGKELGLCEGESSKLKSLL	-1	2561.36	4.87146	-0.4624	0.302715	-1.53333	0.888889	-2.50079	0	72	28
RSNKGFNFMVDMIQALSK	2	2085.05	9.995	-0.372222	0.968847	-1.01111	1.54444	-0.551108	22.2222	50	27.7778	HKVEVDGVHIMFKLKAGVGTSN	1	2365.26	8.51331	-0.412727	0.317658	-0.566667	1.2	2.02181	0	40.9091	59.0909	QPLSRFDLDESSKVITVDIPLPLKNSDG	-2	3082.62	4.36047	-0.705714	0.300435	-1.54444	1.53333	-12.2129	0	71.4286	28.5714
GIGRKFLGGVKTTFRCGVKDFASKHLY	5	2984.62	10.1881	-0.398889	0.477055	-0.911111	0.833333	-0.0333342	0	59.2593	40.7407	GMHANGHAMARKILRAGYYWLTME	2	2776.35	9.69763	-0.127083	0.342168	-0.911111	0.611111	0.699169	0	29.1667	70.8333	KLYNVRESNQFSPEEKYEWVPL	-1	2754.37	4.94836	-0.866363	0.231695	-2.1	-1.13333	-19.5891	0	81.8182	18.1818
GFMKYIGPLIPHAVKAISDLI	1	2282.29	8.50476	0.104286	1.16154	-0.0777779	1.37778	29.3314	0	57.1429	42.8571	KASNGHRFILVAIDYFTKWVEAASYTNV	1	3199.65	8.43811	-0.146429	0.46588	-0.8	2.17778	14.2393	0	46.4286	53.5714	SDAKVGEDKMNLVTVSNDEPSSPISE	-4	2747.28	4.01697	-0.952308	0.400558	-1.5	0.233333	-32.3554	0	73.0769	26.9231
FLIGMTHGLICLISRKC	2	1904.02	8.95764	0.320588	0.413368	1.05556	1.85556	38.0494	0	52.9412	47.0588	LVQKEVQTLLQSALAIALSIIRA	1	2477.49	8.74744	0.157391	0.629831	-0.755556	2.85556	25.5348	52.1739	34.7826	13.0435	GSILLHCLNSLLKHSAVLVQPL	1	2354.35	8.23987	0.213182	0.701356	-0.0777778	1.63333	32.98	22.7273	45.4545	31.8182
FLIGMTQGLICLITRKC	2	1909.04	8.95593	0.309412	0.424305	1.06667	1.82222	37.8376	0	52.9412	47.0588	KLKSLLTNLANKMELWTVGYI	2	2434.37	9.52844	-0.0738095	0.528879	-0.444445	0.9	17.819	0	23.8095	76.1905	ATGGVKKPHRFRPSTVALREIRK	6	2603.52	12.0133	-0.868696	0.306363	-2.35556	0.355555	-22.9678	0	65.2174	34.7826
GLFDVVKGVLKGVGKNVAGSLLEQLKCKLSGGC	3	3315.84	9.24304	-0.28303	0.455916	-0.655556	1.68889	8.18364	27.2727	33.3333	39.3939	AGAAVVWYTNLEASRIRTWKDLITVF	1	2979.6	8.5885	0.0361539	0.417024	-1.38889	1.16667	19.7554	26.9231	26.9231	46.1538	HRHAMQNLRKNLCDICAEYQATGP	1	2768.31	8.06384	-0.77	0.645295	-1.73333	0.366667	-30.2683	0	91.6667	8.33333
VWPLGLVICKALKIC	2	1654.97	8.90295	0.338667	0.627124	1.33333	2.23333	56.448	0	66.6667	33.3333	TKWVEAASYTNVTRNVVIRFIK	3	2594.43	10.2787	-0.234091	0.408123	-1	0.777778	18.2445	0	63.6364	36.3636	ARKSTRGKASRKQLAMKAARKS	9	2429.42	12.4867	-1.2	0.356452	-2.26667	-0.222222	-49.5255	45.4545	40.9091	13.6364
GLFSVVTGVLKAVGKNVAKNVGGSLLEQLKCKKISGGC	5	3801.14	9.78821	-0.263421	0.394213	-0.966667	2.34444	10.9447	28.9474	50	21.0526	VHKVEVDGVHIMFKLKAGVGTS	1	2350.28	8.51331	-0.272727	0.442361	-0.566667	1.2	13.2145	18.1818	40.9091	40.9091	DEPSSPISEISLTDKSGESGITEA	-5	2448.14	3.76917	-0.857083	0.342382	-1.28889	0.511111	-28.0233	0	70.8333	29.1667
FLPLLLAGLPLKLCFLFKKC	3	2276.36	9.39001	0.3415	0.374111	0.722222	2.4	59.94	0	40	60	VNMKYRMEKLVELYIKEVVR	2	2539.4	9.40198	-0.5305	0.754606	-1.44444	0.966667	12.663	40	50	10	RLFVRDYDVVVSIVPLPFSSVLP	0	2616.47	5.96008	0.132609	0.567225	-0.255556	2.34444	49.6122	0	65.2174	34.7826
SIITMTKEAKLPQLWKQIACRLYNTC	3	3051.61	9.30627	-0.351154	0.323585	-1.06667	0.566667	8.43692	19.2308	50	30.7692	MHANGHAMARKILRAGYYWLT	3	2459.25	10.2787	-0.0647619	0.526725	-0.911111	0.611111	0.584763	33.3333	38.0952	28.5714	NLVTVSNDEPSSPISEISLTDKSGESGIT	-4	2975.45	3.83411	-0.6	0.277117	-1.32222	0.511111	-19.0773	0	65.5172	34.4828
SIITMTKEAKLPQSWKQIACRLYNTC	3	3025.55	9.30627	-0.441538	0.33769	-1.38889	0.566667	1.99846	19.2308	50	30.7692	GSFGMHANGHAMARKILRAGYYWLT	3	2807.39	10.2787	-0.0116	0.391995	-0.911111	0.611111	4.3856	36	40	24	PFQRLVREIAQDFKTNLYFQSSA	1	2757.42	8.5885	-0.455217	0.66669	-1.16667	0.233333	-8.4	30.4348	47.8261	21.7391
GLFSKFAGKGIKNLIFKGVKHIGKEVGMDVIRTGIDVAGCKIKGEC	5	4860.67	9.62756	-0.421956	0.0848812	-1.16667	1.12222	7.04131	0	47.8261	52.1739	MKYRMEKLVELYIKEVVRLHG	2	2633.45	9.40198	-0.488571	0.719488	-1.18889	0.966667	11.7524	38.0952	38.0952	23.8095	GCEKALIWSWDGSTVGGLGGKHEG	-1	2443.16	5.44568	-0.41375	0.108203	-0.977778	0.5	-17.065	0	54.1667	45.8333
GLLDTFKNLALNAAKSAGVSVLNSLSCKLSKTC	3	3365.8	9.30798	-0.214545	0.199337	-0.4	1.4	4.72848	33.3333	48.4848	18.1818	KSLLTNLANKMELWTVGYIRLLKLY	3	2979.7	9.82239	0.000400014	0.641684	-0.444445	1.11111	29.0752	0	28	72	QRLVREIAQDFKTNLYFQSSAVSTL	1	2913.53	8.5885	-0.3432	0.656571	-1.16667	0.666667	2.66	20	48	32
GVLGTVKNLLIGAGKSAAQSVLKTLSCKLSNDC	3	3287.79	9.30798	-0.239394	0.23875	-0.488889	1.28889	5.23091	27.2727	33.3333	39.3939	KSLLTNLANKMELWTVGYIRLLKL	3	2816.63	9.9967	-0.02	0.64804	-0.444445	1.11111	27.015	0	33.3333	66.6667	DLSTLEGAKFEGELQEFANHAFSLRC	-3	2911.38	4.57239	-0.519231	0.365993	-1.1	0.322222	-17.1908	46.1538	34.6154	19.2308
GLFTLIKGAAKLIGKTVAKEAGKTGLELMACKITNQC	4	3819.12	9.51477	-0.3	0.240593	-1.18889	1.5	5.92756	59.4595	16.2162	24.3243	SLAGAAVVWYTNLEASRIRTWKDLITV	1	3032.64	8.5885	0.00925926	0.372599	-1.38889	1.72222	16.3518	0	33.3333	66.6667	IRLLKLYNVRESNQFSPEEKYEW	0	2940.51	6.28992	-0.776522	0.0527409	-2.1	0.766667	-16.04	0	65.2174	34.7826
FLPLLAGLAANFLPKIFCKITKKC	4	2648.53	9.70105	0.0279167	0.60926	-0.222222	2.17778	36.0225	20.8333	37.5	41.6667	IDSNVKLLKVYGDSALVIHQLRG	1	2537.43	8.50476	-0.256522	0.52856	-0.222222	1.38889	6.87391	0	43.4783	56.5217	CKDLSTLEGAKFEGELQEFANHAFS	-3	2770.29	4.57239	-0.6484	0.338256	-1.1	0.322222	-24.536	44	48	8
GLLSGILGAGKHIVCGLSGLC	1	1967.07	8.06726	0.341905	0.66601	0.111111	2.18889	27.4619	0	61.9048	38.0952	VQKEVQTLLQSALAIALSIIRA	1	2364.41	8.74744	0.0818182	0.708445	-0.755556	2.85556	22.1645	72.7273	27.2727	0	QCLRFLPAPLAGCEKALIWSWDG	0	2573.29	6.05579	-0.130435	0.526764	-0.377778	1.43333	13.6965	0	69.5652	30.4348
GLFGKILGVGKKVLCGLSGMC	3	2079.14	9.39001	0.138095	0.771487	-0.0444445	1.9	30.3324	0	38.0952	61.9048	RKTFGIFIKLGESFSLGSLLNQYQTYQ	2	3137.65	9.52673	-0.155185	0.331579	-1.07778	1.44444	16.2726	0	74.0741	25.9259	STRGKASRKQLAMKAARKSAPATGGVKKP	9	2980.72	12.3192	-1.00103	0.31372	-2.26667	2.11928e-07	-37.051	37.931	51.7241	10.3448
GLLSGILGAGKNIVCGLSGLC	1	1944.05	8.05872	0.333333	0.670736	0.0777778	2.18889	26.181	0	57.1429	42.8571	GILLKELNRLLRFNGYFVYS	2	2414.35	9.69592	0.091	0.648073	-0.811111	0.855555	33.147	30	50	20	AELSGLKSHAVTLYEAGKLGHASI	0	2451.31	6.92224	-0.223333	0.279797	-0.588889	0.511111	-4.8725	33.3333	58.3333	8.33333
GFSSLFKAGAKYLLKSVGKAGAQQLACKAANNCA	5	3414.79	9.78821	-0.321765	0.304407	-0.566667	0.788889	-4.96529	58.8235	35.2941	5.88235	HKVEVDGVHIMFKLKAGVGTSN	1	2365.26	8.51331	-0.412727	0.317658	-0.566667	1.2	2.02181	0	40.9091	59.0909	DGSELHPFDIGACLQARQPISLIAEA	-3	2750.37	4.3075	-0.376154	0.233937	-1.1	1.08889	-6.15615	0	80.7692	19.2308
GVITDALKGAAKTVAAELLRKAHCKLTNSC	3	3081.68	9.30627	-0.455333	0.245495	-1.28889	1.01111	-7.67	50	33.3333	16.6667	NMKYRMEKLVELYIKEVVRLHGI	2	2860.58	9.40198	-0.43087	0.700319	-1.44444	0.966667	15.0696	43.4783	34.7826	21.7391	SDVGTEMLKRKKKYRVDILRCES	3	2753.47	9.51477	-1.10174	0.555015	-2.8	-0.2	-23.187	26.087	34.7826	39.1304
VIDDLKKVAKKVRRELLCKKHHKKLN	7	3138.9	10.2274	-1.27115	0.487847	-2.13333	0.411111	-31.0862	50	42.3077	7.69231	SNVKLLKVYGDSALVIHQLRG	2	2309.32	9.69934	-0.219048	0.419455	-0.222222	1.38889	11.4705	0	38.0952	61.9048	TEAGMNNYDILSSDLENNMVGGTCSIP	-4	2844.23	3.4342	-0.394444	0.431518	-1.41111	1.02222	-15.7511	0	59.2593	40.7407
SIWEGIKNAGKGFLVSILDKVRCKVAGGCNP	3	3258.74	9.30627	-0.376452	0.44441	-1.13333	1.67778	3.85806	0	64.5161	35.4839	YFTKWVEAASYTNVTRNVVIRFIK	3	2904.56	9.99329	-0.111667	0.397236	-1	0.777778	22.3233	0	62.5	37.5	LMDPSSPISGASSEHQRLKLANRQRC	2	2880.44	9.5011	-0.788846	0.203619	-1.74444	0.122222	-38.8123	34.6154	50	15.3846
FLPLLFGAISHLL	0	1439.85	6.74109	0.908462	0.801938	1.18889	2.36667	56.3523	0	69.2308	30.7692	MHANGHAMARKILRAGYYWLTME	2	2719.33	9.69763	-0.124348	0.351914	-0.911111	0.611111	1.13131	0	30.4348	69.5652	LYSTVASGPLSVVLMKGQCLRFLPAPLAGC	2	3090.64	8.90295	0.168	0.158305	-0.111111	1.62222	30.59	16.6667	56.6667	26.6667
GIMSLFKGVLKTAGKHVAGSLVDQLKCKITGGC	4	3358.83	9.59509	-0.228788	0.368502	-0.566667	1.76667	10.3503	12.1212	54.5455	33.3333	AVVFALKIWRHYLYGTRFEV	2	2467.35	9.69592	0.1885	0.316257	-1.44444	2.03333	39.822	0	60	40	SEISLTDKSGESGITEAGMNNYD	-4	2417.05	3.83411	-0.749565	0.271355	-1.41111	-0.122222	-34.7191	0	60.8696	39.1304
FLGSIVGALASALPSLISKIRN	2	2226.31	11.0016	0.280909	0.765836	-0.255556	2.27778	30.1609	22.7273	27.2727	50	IDYFTKWVEAASYTNVTRNVVIRF	1	2891.5	8.49622	-0.10375	0.357925	-1	0.744444	23.115	0	62.5	37.5	LKLYNVRESNQFSPEEKYEWVPLS	-1	2954.48	4.94836	-0.740417	0.125635	-2.1	-0.633333	-11.4808	0	70.8333	29.1667
FLGALAKIISGIF	1	1348.81	8.75085	0.761539	0.992607	1.21111	2.07778	47.4892	0	46.1538	53.8462	TNLANKMELWTVGYIRLLKL	2	2375.34	9.69934	-0.00649999	0.576548	-0.444444	1.11111	22.791	0	50	50	SSKLKSLLTNLANKMELWTVGYIRL	3	2877.61	9.9967	-0.1344	0.578263	-0.444445	0.944444	17.1136	16	24	60
GILSSFKGVAKGVAKDLAGKLLETLKCKITGC	4	3247.84	9.51477	-0.346875	0.426417	-0.255556	1.24444	9.71188	46.875	34.375	18.75	LKSLLTNLANKMELWTVGYIRLLKL	3	2929.72	9.9967	0.0536	0.6922	-0.444444	1.11111	28.2664	0	40	60	APLAGCEKALIWSWDGSTVGGLGGKHEGN	-1	2909.41	5.44568	-0.358966	0.113511	-1.32222	1.15556	-14.2952	0	62.069	37.931
FLPILAGLAAKIVPKLFCLATKKC	4	2557.53	9.70105	0.0895834	0.593795	0.255555	2.25556	40.9992	33.3333	29.1667	37.5	SRIRTWKDLITVFLRQYQYNS	3	2686.43	10.2667	-0.376667	0.618275	-1.31111	1.12222	5.31238	38.0952	52.381	9.52381	LIWSWDGSTVGGLGGKHEGNLVKG	0	2466.27	6.75134	-0.227083	0.19575	-1.32222	0.5	-8.73251	0	75	25
FLPIVGKLLSGLL	1	1368.87	8.75085	0.669231	1.00193	1.02222	1.88889	52.7477	0	46.1538	53.8462	FVELYVGMGASRVRDLFARAKRE	2	2669.42	9.97107	-0.378696	0.446729	-1.18889	1.25556	0.319129	43.4783	26.087	30.4348	LCEGESSKLKSLLTNLANKMELWTVGY	0	3026.55	6.21985	-0.335185	0.414161	-1.53333	0.9	-2.24815	37.037	44.4444	18.5185
FLPIIGKLLSGLL	1	1382.89	8.75085	0.708462	1.04113	1.05556	1.92222	54.5015	0	46.1538	53.8462	KSLLTNLANKMELWTVGYIRLL	2	2575.46	9.69934	0.0527273	0.599124	-0.444445	0.944444	25.7309	0	31.8182	68.1818	ESNQFSPEEKYEWVPLSIEFGMPL	-4	2855.34	3.98279	-0.544583	0.376949	-2.08889	1.21111	-6.04833	0	70.8333	29.1667
FLPLVTGLLSGLL	0	1341.83	5.52429	0.899231	0.77876	1.3	2.16667	54.6061	0	46.1538	53.8462	LAGAAVVWYTNLEASRIRTWKDLITV	1	2945.61	8.5885	0.03	0.367397	-1.38889	1.66667	17.0092	0	30.7692	69.2308	ANTIKAETDECDSKEVILPGVNLIFDGSE	-5	3106.5	3.94861	-0.695862	0.326393	-2.26667	2.16667	-15.2421	0	68.9655	31.0345
NFLGTLVNLAKKIL	2	1542.95	10.0035	0.171429	1.09368	0.133333	1.73333	24.0757	21.4286	78.5714	0	SASEFVELYVGMGASRVRDLFARAK	1	2758.42	8.5885	-0.2728	0.529468	-0.688889	1.25556	3.372	24	32	44	TPVYEAATRPIEEATQANTIKAETDE	-4	2847.38	4.14172	-0.921154	0.368844	-1.44444	0.0777778	-34.3	46.1538	38.4615	15.3846
FLSAITSLLGKLL	1	1374.85	8.75085	0.646154	0.925853	0.811111	2.02222	40.18	0	61.5385	38.4615	QKEVQTLLQSALAIALSIIRAN	1	2379.39	8.74744	-0.0581818	0.578766	-0.755556	2.85556	17.8045	72.7273	27.2727	0	YIRLLKLYNVRESNQFSPEEKYEW	0	3103.58	6.28821	-0.72375	0.0708791	-2.1	0.766667	-11.9892	0	62.5	37.5
GIWDTIKSMGKVFAGKILQNL	2	2318.28	9.70276	-0.10619	0.696919	-0.855556	0.944444	12.6095	0	76.1905	23.8095	VHKVEVDGVHIMFKLKAGVGTS	1	2350.28	8.51331	-0.272727	0.442361	-0.566667	1.2	13.2145	18.1818	40.9091	40.9091	YQATGPAAKVLYQKEKAKESSR	3	2452.31	9.69934	-1.05091	0.221453	-2.55556	0.755555	-35.3573	40.9091	50	9.09091
GLLRASSVWGRKYYVDLAGCAKA	3	2483.31	9.62756	-0.21087	0.468477	-1.08889	0.9	7.38957	0	73.913	26.087	LAVQAAIDSNVKLLKVYGDSALVIHQLR	1	3033.73	8.50476	-0.111786	0.476544	-0.322222	1.38889	12.07	17.8571	50	32.1429	PLPLKNSDGSIISVGKELGLCEGESSKL	-1	2869.51	4.87146	-0.573571	0.373962	-0.855556	0.888889	-10.9921	0	75	25
FLSLALAALPKFLCLVFKKC	3	2224.29	9.39001	0.3255	0.651286	0.911111	2.51111	56.625	25	40	35	ASEFVELYVGMGASRVRDLFARAKR	2	2827.49	9.97107	-0.3544	0.599749	-1.18889	1.25556	2.1616	32	28	40	VSNDEPSSPISEISLTDKSGESG	-4	2334.07	3.83411	-0.886522	0.134678	-1.32222	0.511111	-40.6174	0	73.913	26.087
FLSLALAALPKLFCLIFKKC	3	2238.3	9.39001	0.351	0.67746	0.944444	2.51111	57.765	35	35	30	FNELAFGLELSGKKFLWVVR	1	2352.3	8.59021	0.0115	0.659859	-0.333333	1.21111	27.573	0	65	35	KEKAKESSRQLMNYASGRWNPLMDPS	2	3022.48	9.52502	-0.986154	0.639382	-2.55556	-0.433333	-36.5877	19.2308	53.8462	26.9231
FLPLLLAGLPKLLCLFFKKC	3	2276.36	9.39001	0.3415	0.755559	0.866666	2.4	59.94	0	45	55	AAVVWYTNLEASRIRTWKDL	1	2391.27	8.5885	-0.217	0.370929	-1.38889	1.04444	8.00599	0	40	60	VITVDIPLPLKNSDGSIISVGKELGLCEG	-2	2965.6	4.31604	-0.247931	0.246094	-0.855556	1.53333	12.7255	0	65.5172	34.4828
GLFDVVKGVLKGAGKNVAGSLLEQLKCKLSGGC	3	3287.81	9.24304	-0.315758	0.427625	-0.655556	1.68889	3.24424	30.303	33.3333	36.3636	KVVVEKLDFIQAVERSIAGIEKKTAK	2	2898.69	9.40369	-0.693462	0.741411	-0.911111	1.42222	0.630769	50	34.6154	15.3846	ILSSDLENNMVGGTCSIPFEGDGSH	-4	2578.13	3.91272	-0.3816	0.2159	-0.677778	1.12222	-18.8744	0	76	24
GLFDVVKGVLKGVGKNVAGSLLEQLKCKLSGGC	3	3315.84	9.24304	-0.28303	0.455916	-0.655556	1.68889	8.18364	27.2727	33.3333	39.3939	QIQFALERGIGAMISALSTKQ	1	2261.22	8.74744	-0.101905	0.337596	-0.277778	1.85556	8.11334	28.5714	28.5714	42.8571	NDEPSSPISEISLTDKSGESGITEAGMN	-5	2864.29	3.76917	-0.807143	0.249233	-1.28889	0.511111	-33.6464	0	60.7143	39.2857
GIFDVVKGVLKGVGKNVAGSLLEQLKCKLSGGC	3	3315.84	9.24304	-0.278485	0.458903	-0.655556	1.76667	9.25515	27.2727	33.3333	39.3939	LLTNLANKMELWTVGYIRLLK	2	2488.42	9.69934	0.0804762	0.701014	-0.444444	0.944444	21.2914	0	42.8571	57.1429	SKLKSLLTNLANKMELWTVGYI	2	2521.4	9.52844	-0.0945454	0.525441	-0.444445	0.9	16.0364	18.1818	22.7273	59.0909
GLFSVVTGVLKAVGKNVAKNVGGSLLEQLKCKISGGC	4	3673.04	9.59509	-0.177027	0.30322	-0.6	2.34444	13.7568	24.3243	40.5405	35.1351	QKEVQTLLQSALAIALSIIRA	1	2265.34	8.74744	0.0161905	0.682783	-0.755556	2.85556	23.5876	71.4286	28.5714	0	HAMQNLRKNLCDICAEYQATGPAA	0	2617.22	6.73254	-0.57125	0.690524	-1.62222	0.366667	-24.425	0	91.6667	8.33333
FIGPIISALASLFG	0	1404.8	5.52429	0.813571	0.796778	1.42222	2.37778	51.8414	0	42.8571	57.1429	GMHANGHAMARKILRAGYYWLT	3	2516.27	10.2787	-0.0704545	0.509267	-0.911111	0.611111	0.138185	36.3636	36.3636	27.2727	ISVGKELGLCEGESSKLKSLLTNL	0	2517.37	6.22156	-0.4025	0.325268	-1.53333	0.811111	-3.53083	16.6667	50	33.3333
ALFSILRGLKKLGNMGQAFVNCKIYKKC	6	3142.73	10.0463	-0.262857	0.360234	-0.9	1.64444	16.4793	14.2857	50	35.7143	QFNELAFGLELSGKKFLWVVRA	1	2551.39	8.59021	-0.0559091	0.558865	-0.333333	1.21111	20.3118	0	63.6364	36.3636	VVSIVPLPFSSVLPGSTGLVHF	0	2251.26	6.74109	0.459545	0.44576	0.277777	2.18889	50.4782	0	86.3636	13.6364
ALSILRGLEKLAKMGIALTNCKATKKC	5	2873.64	9.90271	-0.391852	0.345343	-1.08889	1.4	4.29185	44.4444	48.1481	7.40741	SRAKVVALVVDVFANGALNFAKELNLLS	1	2957.67	8.59021	0.0175	0.581499	-0.511111	2.87778	19.6279	46.4286	21.4286	32.1429	HEGNLVKGSILLHCLNSLLKHSAVLVQP	1	3018.68	8.22278	-0.123571	0.38079	-0.855556	1.63333	15.5186	28.5714	42.8571	28.5714
ALSILKGLEKLAKMGIALTNCKATKKC	5	2845.63	9.78821	-0.424815	0.376833	-1.08889	1.4	5.43629	44.4444	48.1481	7.40741	DSLAGAAVVWYTNLEASRIRTWK	1	2606.36	8.5885	-0.203478	0.35842	-1.38889	1.72222	4.67912	26.087	43.4783	30.4348	LGHASIADLCKDLSTLEGAKFEGE	-3	2503.23	4.50232	-0.561667	0.23128	-0.755556	0.866667	-16.985	0	87.5	12.5
GFFSTVKNLATNVAGTVIDTLKCKVTGGCRS	3	3186.65	9.38831	-0.235806	0.528031	-0.511111	1.46667	8.33936	0	54.8387	45.1613	ASKLFVVIGADVAGKALAYGAKAKG	3	2404.38	9.82581	-0.1312	0.317639	-0.0777779	2.4	14.0416	40	28	32	KAKESSRQLMNYASGRWNPLMDPSSPI	2	3062.51	9.69592	-0.714074	0.739451	-1.7	0.0333334	-28.1978	0	66.6667	33.3333
GFLSTVKNLATNVAGTVIDTLKCKVTGGCRS	3	3152.67	9.38831	-0.240968	0.523814	-0.511111	1.46667	7.13291	0	61.2903	38.7097	TNLANKMELWTVGYIRLLKLYN	2	2652.45	9.52673	-0.0572727	0.543694	-0.444444	1.11111	20.9445	0	40.9091	59.0909	LTNLANKMELWTVGYIRLLKLYNVRE	2	3149.74	9.52502	-0.132692	0.324836	-0.444444	1.11111	18.5323	46.1538	46.1538	7.69231
GIFPKIIGKGIKTGIVNGIKSLVKGVGMKVFKAGLNNIGNTGCNEDEC	4	4930.66	9.44812	-0.364375	0.0170773	-1.83333	1.4	4.07167	0	58.3333	41.6667	DYFTKWVEAASYTNVTRNVVIRFI	1	2891.5	8.49622	-0.10375	0.45461	-1	0.777778	22.7033	0	66.6667	33.3333	LWTVGYIRLLKLYNVRESNQFSPE	1	2924.55	8.49622	-0.242917	0.0625211	-2.1	1.11111	14.2125	16.6667	58.3333	25
GIFPKIIGKGIKTGIVNGIKSLVKGVGMKVFKAGLSNIGNTGCNEDEC	4	4903.65	9.44812	-0.341667	0.034908	-1.83333	1.4	6.17168	0	58.3333	41.6667	KYRMEKLVELYIKEVVRLHG	2	2502.41	9.40198	-0.583	0.699077	-1.18889	0.966667	11.532	35	40	25	EVLSFDGSILRSYALTPVYEAAT	-2	2501.27	4.1366	-0.0456522	0.0981194	-0.133333	1.51111	17.5513	21.7391	60.8696	17.3913
GLIGSIGKALGGLLVDVLKPKL	2	2160.36	9.70276	0.0722728	0.603101	0.422222	2.14444	24.2691	0	59.0909	40.9091	SLAGAAVVWYTNLEASRIRTWKDLIT	1	2933.58	8.5885	-0.0465385	0.384946	-1.38889	1.72222	9.54922	23.0769	38.4615	38.4615	QSGGVASDAKVGEDKMNLVTVSN	-1	2305.12	4.55872	-0.613044	0.0829949	-1.5	0.333333	-21.4122	26.087	52.1739	21.7391
GLIGSIGKALGGLLVDVLKPKLQAAS	2	2517.53	9.70276	-0.000769193	0.608745	-0.311111	2.14444	16.0492	26.9231	57.6923	15.3846	GMHANGHAMARKILRAGYYWLTM	3	2647.31	10.2787	-0.00652174	0.481392	-0.911111	0.611111	3.46174	34.7826	34.7826	30.4348	SDGSIISVGKELGLCEGESSKLKSL	-1	2535.31	4.87146	-0.5564	0.212443	-1.53333	0.888889	-9.12799	0	72	28
GLLGLLGSVVSHVVPAIVGHF	0	2070.2	6.91711	0.608095	0.607024	1.11111	2.44444	49.8714	0	66.6667	33.3333	VQKEVQTLLQSALAIALSIIR	1	2293.37	8.74744	0.0676191	0.742366	-0.755556	2.85556	20.7533	71.4286	28.5714	0	ECDSKEVILPGVNLIFDGSELHPF	-4	2657.3	4.17249	-0.420833	0.33733	-0.4	2.16667	2.19417	0	62.5	37.5
FLPLIAGLAANFLPKIFCAITKKC	3	2591.47	9.39001	0.194167	0.603555	0.411111	2.25556	41.5933	0	58.3333	41.6667	GKRIVFHSKKAYAALISWNIYLFT	4	2825.57	10.171	0.0433334	0.425856	-0.966667	1.43333	35.6267	41.6667	29.1667	29.1667	GACLQARQPISLIAEATAGSASLATK*	1	2527.34	8.22278	-0.181481	0.367677	-0.4	1.46667	-3.40963	48.1481	37.037	14.8148
FLPVIAGVAAKFLPKIFCAITKKC	4	2577.49	9.70105	0.0875	0.695463	0.411111	2.34444	45.1008	0	58.3333	41.6667	LKSLLTNLANKMELWTVGYIRLLKLY	3	3092.78	9.82239	0.0703846	0.68435	-0.444444	1.11111	30.1992	0	34.6154	65.3846	LANKMELWTVGYIRLLKLYNVRESN	2	3022.64	9.52502	-0.2192	0.307193	-1.44444	1.11111	10.3832	48	44	8
GLFPKINKKKAKTGVFNIIKTVGKEAGMDLIRTGIDTIGCKIKGEC	6	4932.75	9.76086	-0.597174	0.127105	-2.03333	1.3	-1.16522	0	52.1739	47.8261	NLLLVTHGEGVKVAVSSFKKD	1	2240.25	8.50476	-0.367143	0.452071	-0.211111	1.25556	13.0924	0	47.619	52.381	GPAAKVLYQKEKAKESSRQLMNYASG	3	2853.48	9.69934	-0.843077	0.368424	-2.55556	0.1	-25.7908	0	23.0769	76.9231
GIFTKINKKKAKTGVFNIIKTIGKEAGMDVIRAGIDTISCKIKGEC	6	4936.74	9.76086	-0.558478	0.0808045	-1.93333	1.33333	1.81219	13.0435	43.4783	43.4783	NMKYRMEKLVELYIKEVVRLHG	2	2747.5	9.40198	-0.54	0.740463	-1.44444	0.966667	9.8291	40.9091	36.3636	22.7273	ILPAELSGLKSHAVTLYEAGKLGHA	0	2574.42	6.92224	-0.178	0.356903	-0.588889	1.26667	1.1768	32	60	8
GLFSILKGVGKIALKGLAKNMGKMGLDLVSCKISKEC	5	3849.15	9.70105	-0.271622	0.27637	-0.944444	1.51111	14.2227	35.1351	21.6216	43.2432	AGAAVVWYTNLEASRIRTWKDLI	1	2632.41	8.5885	-0.0947826	0.381931	-1.38889	1.16667	6.14086	26.087	34.7826	39.1304	SPKVCNNICQRVVSSELLQSDSFEEHR	-1	3103.48	5.52942	-0.801852	0.382592	-2.27778	0.733333	-19.3348	0	81.4815	18.5185
GIMDTVKNVAKNLAGQLLDKLKCKITAC	3	2987.63	9.24304	-0.495	0.615197	-0.977778	0.633333	-2.355	50	42.8571	7.14286	VQAAIDSNVKLLKVYGDSALVIHQLR	1	2849.61	8.50476	-0.205	0.568229	-0.322222	1.38889	9.33846	23.0769	53.8462	23.0769	STVALREIRKYQKNTELLIRKLPFQR	5	3199.87	10.9999	-0.724615	0.464462	-2.67778	0.577778	-7.37769	50	42.3077	7.69231
GIMDTVKNAAKDLAGQLLDKLKCRITGC	2	2974.58	8.82092	-0.581071	0.6804	-1.24444	0.633333	-12.6129	50	35.7143	14.2857	QAAIDSNVKLLKVYGDSALVIHQLRG	1	2807.57	8.50476	-0.268462	0.532905	-0.322222	1.38889	6.78461	23.0769	46.1538	30.7692	RCESLASLAPATLDRLFVRDYDVVVSIV	-1	3106.65	4.68518	-0.139643	0.401998	-1.11111	1.52222	18.7693	28.5714	53.5714	17.8571
GLLDTIKNTAKNLAVGLLDKIKCKMTGC	3	2960.62	9.24304	-0.448214	0.560328	-1.48889	1.56667	-1.05214	50	42.8571	7.14286	KVVVEKLDFIQAVERSIAGIEKK	1	2598.51	8.43127	-0.636087	0.700699	-0.688889	1.42222	8.78087	43.4783	43.4783	13.0435	PLKNSDGSIISVGKELGLCEGESSKLK	0	2787.47	6.24719	-0.737037	0.317557	-1.16667	0.888889	-18.9963	0	74.0741	25.9259
GIMDSVKNVAKNIAGQLLDKLKCKITGC	3	2959.6	9.24304	-0.5175	0.618512	-0.988889	0.711111	-2.68429	50	35.7143	14.2857	AVQAAIDSNVKLLKVYGDSALVIHQLR	1	2920.65	8.50476	-0.183333	0.554952	-0.322222	1.38889	9.18148	14.8148	51.8519	33.3333	YRVDILRCESLASLAPATLDRL	0	2474.33	6.11389	-0.277727	0.33953	-0.255556	1.52222	1.77909	27.2727	59.0909	13.6364
GIMDSVKNAAKNLAGQLLDTIKCKITAC	2	2918.54	8.82092	-0.423571	0.676904	-1.25556	1.06667	-4.32285	42.8571	32.1429	25	KASNGHRFILVAIDYFTKWVEAA	1	2635.39	8.50476	-0.155652	0.691795	-0.8	2.17778	15.1078	0	47.8261	52.1739	KMNLVTVSNDEPSSPISEISLTDKS	-2	2690.33	4.31604	-0.692	0.099164	-1.32222	0.511111	-14.2216	0	56	44
GIMDTVKNAAKDLAGQLDKLKCRITGC	2	2861.49	8.82092	-0.67	0.893956	-1.24444	0.288889	-18.1911	40.7407	33.3333	25.9259	FQDSLAGAAVVWYTNLEASRIRTWK	1	2881.49	8.5885	-0.1816	0.333088	-1.38889	1.72222	1.19599	24	48	28	KFEGELQEFANHAFSLRCVLECL	-2	2682.29	4.90564	-0.365652	0.556253	-1.05556	1.31111	-1.16521	39.1304	30.4348	30.4348
FLPLVGKILSGLI	1	1368.87	8.75085	0.680769	1.01125	1.02222	1.88889	54.1077	0	38.4615	61.5385	DGILLKELNRLLRFNGYFVY	1	2442.34	8.49622	-0.046	0.521919	-0.811111	0.855555	26.46	35	50	15	CDSKEVILPGVNLIFDGSELHP	-3	2381.19	4.3075	-0.417273	0.533234	-0.211111	2.16667	0.706362	0	63.6364	36.3636
FLPIASLLGKYL	1	1333.8	8.59021	0.54	0.905487	0.655556	1.96667	46.1433	0	50	50	GNRMVVVRWFHKIDEVGIAL	1	2338.27	8.75256	-0.066	0.478943	-0.888889	0.833333	19.609	0	45	55	TQANTIKAETDECDSKEVILPGVNLIF	-3	2947.48	4.17761	-0.572222	0.202384	-2.26667	2.16667	-14.4659	0	81.4815	18.5185
GILSLFTGGIKALGKTLFKMAGKAGAEHLACKATNQC	4	3748	9.59509	-0.206757	0.367599	-0.544444	1.9	2.75621	56.7568	29.7297	13.5135	NLANKMELWTVGYIRLLKLY	2	2437.36	9.52673	0.034	0.58716	-0.444444	1.11111	25.85	0	40	60	GVASDAKVGEDKMNLVTVSNDEPSSP	-3	2645.25	4.10583	-0.832692	0.261631	-1.5	0.333333	-32.3031	0	73.0769	26.9231
GLFSILRGAAKFASKGLGKDLTKLGVDLVACKISKQC	5	3835.16	9.7865	-0.321892	0.232816	-1.01111	1.46667	8.05459	32.4324	56.7568	10.8108	DGILLKELNRLLRFNGYFVYS	1	2529.37	8.49622	-0.0690476	0.505201	-0.811111	0.855555	27.5486	33.3333	47.619	19.0476	APATLDRLFVRDYDVVVSIVPLPFS	-1	2788.52	4.42883	-0.0284	0.414478	-1.11111	2.34444	31.1936	0	60	40
GFSSIFRGVAKFASKGLGKDLARLGVNLVACKISKQC	6	3868.13	10.2086	-0.264324	0.266244	-0.8	1.46667	9.68487	48.6486	37.8378	13.5135	HKVEVDGVHIMFKLKAGVGTS	1	2251.21	8.51331	-0.355238	0.394268	-0.566667	1.2	8.29714	0	42.8571	57.1429	KLGHASIADLCKDLSTLEGAKFEGELQ	-2	2872.46	4.8988	-0.628148	0.320783	-0.755556	0.866667	-20.1096	14.8148	77.7778	7.40741
FLPAIAGILSQLF	0	1388.81	5.52429	0.778461	0.901091	1.12222	2.33333	44.0077	0	69.2308	30.7692	VQKEVQTLLQSALAIALSIIRAN	1	2478.45	8.74744	0.00782611	0.608428	-0.755556	2.85556	16.6948	73.913	26.087	0	GKLGHASIADLCKDLSTLEGAK	0	2226.17	6.74451	-0.596364	0.391049	-0.377778	0.866667	-18.7155	27.2727	63.6364	9.09091
FLPLIAGLIGKLF	1	1400.88	8.75085	0.790769	0.932693	1.34444	2.55556	57.1615	0	46.1538	53.8462	VNMKYRMEKLVELYIKEVVRLH	2	2789.54	9.40198	-0.465	0.700431	-1.44444	0.966667	15.64	45.4545	40.9091	13.6364	SPEEKYEWVPLSIEFGMPLFSPKVC	-2	2911.42	4.49377	-0.418	0.326736	-1.73333	1.21111	11.664	0	60	40
EGGGPQWAVGHFM	-1	1371.6	5.2406	-0.125385	0.150806	-0.522222	0.122222	-17.1677	0	53.8462	46.1538	TNLANKMELWTVGYIRLLKLYNVR	3	2907.62	9.99329	-0.09875	0.407316	-0.444444	1.11111	21.95	0	41.6667	58.3333	RSYALTPVYEAATRPIEEATQA	-1	2436.23	4.78601	-0.541818	0.626063	-1.3	0.7	-12.4309	0	81.8182	18.1818
EPHPDEFVGLM	-3	1269.57	4.12976	-0.629091	0.747285	-1.14444	0.0555554	-19.0745	0	54.5455	45.4545	RLLDGSLAFESRILHYLIVRIL	1	2596.52	8.75085	0.207727	0.461003	-0.566667	1.81111	33.02	36.3636	40.9091	22.7273	DESSKVITVDIPLPLKNSDGSII	-2	2439.31	4.22546	-0.535652	0.395215	-0.855556	1.53333	-3.09565	0	65.2174	34.7826
EPNPDEFVGLM	-3	1246.55	3.57434	-0.645455	0.735719	-1.17778	0.0222222	-21.52	0	54.5455	45.4545	RIRTWKDLITVFLRQYQYNS	3	2599.4	10.2667	-0.369	0.628031	-1.31111	1.12222	6.959	35	55	10	LPAPLAGCEKALIWSWDGSTVGGLGGKHEG	-1	3005.51	5.44568	-0.280333	0.15161	-0.977778	1.15556	-8.44867	0	63.3333	36.6667
EPHPNEFVGLM	-2	1268.59	4.50745	-0.479091	0.614059	-1.14444	0.0555554	-14.22	0	54.5455	45.4545	ALAVQAAIDSNVKLLKVYGDSALVIHQLR	1	3104.77	8.50476	-0.0948276	0.456385	-0.322222	1.41111	14.4545	27.5862	41.3793	31.0345	LYSTVASGPLSVVLMKGQCLRF	2	2368.26	9.31311	0.182273	0.133522	0.277778	1.62222	30.0627	0	68.1818	31.8182
EPNPDEFFGLM	-3	1294.55	3.57434	-0.598182	0.733507	-1.33333	-0.133333	-19.7745	0	54.5455	45.4545	LVQKEVQTLLQSALAIALSIIRAN	1	2591.54	8.74744	0.0833333	0.538895	-0.755556	2.85556	20.1525	50	33.3333	16.6667	LKRKKKYRVDILRCESLASLAP	5	2586.52	10.183	-0.843636	0.0731556	-2.8	0.777778	-11.5491	0	40.9091	59.0909
EPNPNEFFGLM	-2	1293.57	3.7948	-0.448182	0.606936	-1.33333	-0.133333	-14.92	0	54.5455	45.4545	RAKVVALVVDVFANGALNFAK	2	2201.27	9.995	0.0290476	0.680004	0.0777774	2.87778	27.8019	23.8095	28.5714	47.619	ALIWSWDGSTVGGLGGKHEGNLVKGSILL	0	2963.59	6.75134	0.000344819	0.118047	-1.32222	1.27778	5.22138	0	68.9655	31.0345
GLFSILKGVGKIAIKGLGKNLGKMGLDLVSCKISKEC	5	3817.18	9.70105	-0.271622	0.290309	-0.977778	1.51111	15.3389	27.027	37.8378	35.1351	SFGMHANGHAMARKILRAGYYWLTM	3	2881.41	10.2787	0.052	0.378843	-0.911111	0.611111	8.7208	32	40	28	VKGSILLHCLNSLLKHSAVLVQ	2	2371.38	9.31482	0.105	0.444984	-0.0777778	1.63333	29.42	31.8182	40.9091	27.2727
GIMDTVKGVAKTVAASLLDKLKCKITGC	3	2862.57	9.24304	-0.363571	0.49308	-0.611111	1.35556	8.93357	35.7143	46.4286	17.8571	KRIVFHSKKAYAALISWNIYLFTKA	5	2967.68	10.2958	-0.074	0.469324	-0.966667	1.43333	35.5992	0	28	72	GGVASDAKVGEDKMNLVTVSNDEP	-3	2431.15	4.10583	-0.805833	0.270235	-1.5	0.333333	-31.2683	0	66.6667	33.3333
AIGSILGALAKGLPTLISWIKNR	3	2391.44	11.1656	0.144783	0.801241	-0.166667	2.06667	27.2835	26.087	47.8261	26.087	RYQKRVTDIIAKMNVETESVVINVLEK	1	3174.74	8.42957	-0.608889	0.752105	-1.46667	1.37778	3.79556	18.5185	51.8519	29.6296	ASLAPATLDRLFVRDYDVVVSIVPLPFSS	-1	3146.7	4.42883	0.0148276	0.317896	-1.11111	2.34444	29.7855	20.6897	51.7241	27.5862
FLPILGKLLSGIL	1	1382.89	8.75085	0.708462	1.0406	0.977778	1.84444	53.8215	0	46.1538	53.8462	LVQKEVQTLLQSALAIALSIIRAN	1	2591.54	8.74744	0.0833333	0.538895	-0.755556	2.85556	20.1525	50	33.3333	16.6667	RCESLASLAPATLDRLFVRDYD	-1	2510.26	4.68518	-0.508636	0.363939	-1.11111	1.52222	-7.77636	27.2727	50	22.7273
GLFDIIKNIVSTL	0	1431.83	5.83533	0.276923	1.17537	0.588889	1.48889	36.9431	0	38.4615	61.5385	TKWVEAASYTNVTRNVVIRFIKKEI	3	2964.65	9.99329	-0.3816	0.431204	-1	0.777778	12.4008	0	52	48	LTPVYEAATRPIEEATQANTIKAE	-2	2615.34	4.49377	-0.651667	0.584112	-1.3	0.422222	-18.3658	37.5	45.8333	16.6667
GLFDIIKNIFSGL	0	1435.81	5.83533	0.326923	1.19124	0.466666	1.33333	36.1062	0	38.4615	61.5385	KLKSLLTNLANKMELWTVGYIRLLKL	4	3057.81	10.171	-0.0815384	0.667587	-0.444445	1.11111	24.0885	0	23.0769	76.9231	SAPATGGVKKPHRFRPSTVALRE	4	2461.37	11.7228	-0.761304	0.263021	-2.35556	0.0555553	-21.5287	0	78.2609	21.7391
GLWQLIKDKIKDAATGFVTGIQS	1	2488.37	8.49792	-0.306957	0.816499	-1.25556	1.43333	1.12957	39.1304	34.7826	26.087	MTGRLLDGSLAFESRILHYLIVRI	1	2772.55	8.75085	0.151667	0.425085	-0.566667	1.81111	25.6192	41.6667	37.5	20.8333	SKEVILPGVNLIFDGSELHPFDIGACL	-3	2882.49	4.3075	-0.119259	0.358355	-1.1	2.16667	16.2444	0	59.2593	40.7407
GLWQFIKDKLKDAATGLVTGIQS	1	2488.37	8.49792	-0.313478	0.800844	-1.33333	1.54444	-0.792171	34.7826	39.1304	26.087	GHAMARKILRAGYYWLTMESD	1	2468.21	8.50305	-0.25619	0.515386	-0.7	0.611111	4.41905	0	33.3333	66.6667	ATGPAAKVLYQKEKAKESSRQLMNYAS	3	2968.54	9.69934	-0.802593	0.366209	-2.55556	0.755556	-27.037	0	25.9259	74.0741
GLWQFIKDKFKDAATGLVTGIQS	1	2522.35	8.49792	-0.306522	0.807097	-1.44444	1.54444	0.833914	34.7826	34.7826	30.4348	LTNLANKMELWTVGYIRLLKLYNVRE	2	3149.74	9.52502	-0.132692	0.324836	-0.444444	1.11111	18.5323	46.1538	46.1538	7.69231	KRKKKYRVDILRCESLASLAPAT	5	2645.52	10.183	-0.883478	0.0364943	-2.8	1.01111	-13.687	26.087	34.7826	39.1304
GLLGSIGNAIGAFIANKLKP	2	1953.14	10.0035	0.0800001	0.535022	0.2	1.73333	14.494	35	50	15	KLKSLLTNLANKMELWTVGYIRL	3	2703.55	9.9967	-0.1	0.620933	-0.444445	0.944444	19.3548	0	21.7391	78.2609	KQLAMKAARKSAPATGGVKKPHRFRP	8	2830.63	12.3175	-0.972308	0.357585	-1.8	1.05964e-07	-30.9415	19.2308	69.2308	11.5385
GLLGSIGNAIGAFIANKLKPK	3	2081.24	10.3026	-0.0885714	0.34821	-0.433333	1.73333	12.14	33.3333	47.619	19.0476	LKSLLTNLANKMELWTVGYIRL	2	2575.46	9.69934	0.0527273	0.623225	-0.444444	0.944444	23.8873	0	40.9091	59.0909	NHAFSLRCVLECLQSGGVASDAKVGEDKMN	-1	3177.5	5.48328	-0.558333	0.167966	-1.5	1.31111	-14.3367	10	73.3333	16.6667
GLLASLGKVLGGYLAEKLKP	2	2026.22	9.52844	-0.119	0.614487	-0.577778	1.78889	14.843	30	55	15	GHRFILVAIDYFTKWVEAASYTNVTR	1	3056.59	8.50305	-0.0676923	0.447283	-0.555556	2.17778	23.9077	0	42.3077	57.6923	AVTLYEAGKLGHASIADLCKDLSTLEGAK	-1	2973.55	5.48328	-0.407241	0.38657	-0.588889	0.866667	-6.72068	31.0345	62.069	6.89655
GLLGSIGKVLGGYLAEKLKPK	3	2140.3	9.82581	-0.298095	0.433993	-0.966667	1.62222	11.7257	42.8571	57.1429	0	GILLKELNRLLRFNGYFVYS	2	2414.35	9.69592	0.091	0.648073	-0.811111	0.855555	33.147	30	50	20	SEHQRLKLANRQRCRTEVLSFDGS	2	2829.44	9.49768	-0.944583	0.0654936	-2.26667	0.122222	-38.4275	25	41.6667	33.3333
GLLASLGKVLGGYLAEKLKPK	3	2154.31	9.82581	-0.278095	0.421121	-0.966667	1.78889	12.4724	38.0952	57.1429	4.7619	IDYFTKWVEAASYTNVTRNVVIRFIK	2	3132.68	9.52502	-0.153077	0.398362	-1	0.777778	24.3592	0	65.3846	34.6154	SAVLVQPLSRFDLDESSKVITVDIP	-2	2727.47	4.22546	-0.332	0.213396	-1.54444	1.23333	11.832	0	76	24
GLLASLGKVFGGYLAEKLKPK	3	2188.3	9.82581	-0.270476	0.428519	-0.966667	1.67778	14.2533	19.0476	80.9524	0	KVVVEKLDFIQAVERSIAGIEKKTAKL	2	3011.77	9.40369	-0.60037	0.733738	-0.911111	1.42222	3.52963	55.5556	37.037	7.40741	SLLTNLANKMELWTVGYIRLLKLY	2	2851.6	9.52673	0.144583	0.617251	-0.444444	1.11111	30.4267	0	37.5	62.5
GLVTSLIKGAGKLLGGLFGSVTGGQS	2	2416.37	10.0035	0.147692	0.676392	-2.71532e-07	1.82222	15.9008	0	50	50	FHSKKAYAALISWNIYLFTK	3	2400.3	9.82581	0.0185	0.330323	-0.544444	1.43333	30.996	0	30	70	RKSAPATGGVKKPHRFRPSTVA	6	2347.33	12.3107	-0.904091	0.282428	-2.35556	1.05964e-07	-29.3727	0	86.3636	13.6364
ALWKDILKNAGKAALNEINQLVNQ	1	2663.48	8.49792	-0.465417	0.767508	-1	0.455556	-12.9075	54.1667	33.3333	12.5	IDYFTKWVEAASYTNVTRNVVIRFI	1	3004.58	8.49622	-0.0208	0.41635	-1	0.777778	27.1568	0	68	32	YEAGKLGHASIADLCKDLSTLEGAKF	-1	2736.38	5.48328	-0.506538	0.413699	-0.588889	0.866667	-15.2054	30.7692	61.5385	7.69231
FLSLIPHAINAVSTLVHHF	0	2115.16	7.02307	0.43579	0.896651	0.277778	1.73333	36.6547	0	63.1579	36.8421	GESSKLKSLLTNLANKMELWTVGYIR	2	2950.59	9.52673	-0.318077	0.473055	-0.722222	0.9	3.97462	34.6154	26.9231	38.4615	EVILPGVNLIFDGSELHPFDIG	-4	2380.23	3.91272	-0.0513636	0.48777	-1.1	2.16667	20.6482	0	63.6364	36.3636
FLSLIPHAINAVSALANHG	0	1944.06	6.91711	0.292105	0.720568	0.266667	1.73333	18.3632	31.5789	42.1053	26.3158	KRIVFHSKKAYAALISWNIY	4	2407.35	10.171	-0.1125	0.387729	-0.966667	1.1	28.599	0	35	65	LSIEFGMPLFSPKVCNNICQRVVSS	1	2767.39	8.05872	-0.0992	0.211011	-0.577778	1.16667	22.6032	0	88	12
FLSLIPHAINAVSTLVHHS	0	2055.13	7.02307	0.303684	0.770502	0.277778	1.73333	30.1874	0	63.1579	36.8421	QIQFALERGIGAMISALSTKQ	1	2261.22	8.74744	-0.101905	0.337596	-0.277778	1.85556	8.11334	28.5714	28.5714	42.8571	ASLAPATLDRLFVRDYDVVVSIVP	-1	2615.43	4.42883	-0.03625	0.461357	-1.11111	1.56667	25.3008	25	50	25
FLSLIPHAINAVSAIAKHS	1	1988.12	8.76453	0.185263	0.790408	0.3	1.78889	23.4032	31.5789	42.1053	26.3158	KSLLTNLANKMELWTVGYIRLLKLYNV	3	3192.81	9.82239	-0.00555554	0.554461	-0.444445	1.11111	29.3452	0	25.9259	74.0741	EGAKFEGELQEFANHAFSLRCVLECLQS	-3	3154.48	4.63733	-0.481786	0.325438	-1.1	1.31111	-8.29857	50	39.2857	10.7143
SLIPHAINAVSAIAKHF	1	1788	8.76453	0.131176	0.921672	0.3	1.78889	17.7518	0	52.9412	47.0588	AGAAVVWYTNLEASRIRTWKDL	1	2519.33	8.5885	-0.188636	0.35776	-1.38889	1.16667	3.65454	0	31.8182	68.1818	GSILLHCLNSLLKHSAVLVQPLSRFD	1	2859.58	8.23987	0.0115385	0.615905	-0.0777778	1.63333	23.58	19.2308	46.1538	34.6154
FLSLIPHAINAVSAIAKHF	1	2048.16	8.76453	0.317369	0.920914	0.3	1.78889	29.8705	31.5789	42.1053	26.3158	AAIDSNVKLLKVYGDSALVIHQLRG	1	2679.51	8.50476	-0.2056	0.493607	-0.222222	1.38889	7.1416	0	48	52	TEAGMNNYDILSSDLENNMVGGTCSI	-4	2747.17	3.4342	-0.354231	0.418552	-1.41111	0.811111	-17.3485	0	57.6923	42.3077
GLWSTIKNVGKEAAIAAGKAALGAL	2	2409.37	9.70276	-0.0584	0.487425	-0.888889	1.44444	2.35841	52	28	20	KVVVEKLDFIQAVERSIAGIEKKTA	1	2770.6	8.43127	-0.5828	0.633188	-0.688889	1.42222	3.0464	44	44	12	SDVGTEMLKRKKKYRVDILRCESL	3	2866.55	9.51477	-0.98	0.472141	-2.8	0.722223	-18.6558	25	37.5	37.5
GLRSKIWLWVLLMIWQESNKFKKM	4	3033.68	10.4615	-0.0820833	0.399513	-2.34444	2.74444	26.5808	0	33.3333	66.6667	AAVVWYTNLEASRIRTWKDLI	1	2504.35	8.5885	-0.112857	0.396928	-1.38889	1.04444	10.5219	28.5714	42.8571	28.5714	KQTARKSTRGKASRKQLAMKAARKS	10	2786.62	12.4884	-1.2808	0.398281	-2.3	-0.222222	-51.2352	52	36	12
GLLGAMFKVASKVLPHVVPAITEHF	1	2660.49	8.60559	0.1184	0.888063	0.0666666	1.81111	29.3496	16	64	20	ASRIRTWKDLITVFLRQYQY	3	2556.4	10.2667	-0.269	0.714237	-1.38889	1.12222	12.001	40	50	10	SKVITVDIPLPLKNSDGSIISVGKELG	0	2778.57	6.12073	-0.355926	0.458154	-0.855556	1.53333	10.2193	0	55.5556	44.4444
GLLGLLGSVVSHVLPAITQHL	0	2123.25	6.91711	0.454286	0.699351	0.233333	2.44444	34.4524	0	80.9524	19.0476	SKLKSLLTNLANKMELWTVGYI	2	2521.4	9.52844	-0.0945454	0.525441	-0.444445	0.9	16.0364	18.1818	22.7273	59.0909	MPLFSPKVCNNICQRVVSSELLQSDSFE	-1	3169.52	4.67834	-0.392143	0.351234	-0.677778	0.811111	4.11286	0	85.7143	14.2857
GIGKFLHSAGKFGKAFVGEIMKS	3	2408.3	10.0018	-0.211739	0.959726	-0.688889	0.877778	11.0165	0	52.1739	47.8261	SLAGAAVVWYTNLEASRIRTWKDLITVF	1	3179.71	8.5885	0.0796429	0.427657	-1.38889	1.72222	20.8671	25	32.1429	42.8571	GELQEFANHAFSLRCVLECLQSGGVASD	-3	2979.39	4.39636	-0.312143	0.196183	-1.02222	1.31111	-3.57715	35.7143	53.5714	10.7143
IIGPVLGLVGSALGGLLKKI	2	1917.24	10.0035	0.403333	0.78265	0.422223	2.51111	35.9933	28.5714	28.5714	42.8571	AVVWYTNLEASRIRTWKDLITVFLR	2	3049.69	9.97791	-0.0152	0.515195	-1.38889	1.12222	27.468	36	36	28	KHEGNLVKGSILLHCLNSLLKHSAVLV	2	2921.66	9.19861	-0.134815	0.246303	-1.2	1.63333	12.7385	29.6296	44.4444	25.9259
IIGPVLGMVGSALGGLLKKI	2	1935.2	10.0035	0.4025	0.831053	0.422222	2.3	36.863	25	45	30	SLLTNLANKMELWTVGYIRL	1	2334.28	8.59021	0.14	0.564192	-0.444444	0.944444	23.529	0	45	55	GLVHFGPPSYSFMTPWMKLVLYSTVAS	1	3014.51	8.50476	0.264074	0.438504	-0.455556	1.57778	39.9244	0	59.2593	40.7407
ILGPILGLVSNALGGLL	0	1619	5.52429	0.726471	0.732789	0.9	2.46667	37.1859	0	47.0588	52.9412	GRLLDGSLAFESRILHYLIVRI	1	2540.46	8.75085	0.116364	0.501447	-0.566667	1.81111	30.5264	36.3636	40.9091	22.7273	GNLVKGSILLHCLNSLLKHSAVLV	2	2527.47	9.31482	0.173333	0.301225	-0.0777778	1.63333	29.7358	41.6667	45.8333	12.5
IIGPVLGLVGKPLESLLE	-1	1846.12	4.53137	0.151111	1.00955	-0.255555	2.51111	29.9789	0	72.2222	27.7778	TKWVEAASYTNVTRNVVIRFIKKE	3	2851.57	9.99329	-0.479583	0.389996	-1	0.777778	12.6092	0	54.1667	45.8333	LANRQRCRTEVLSFDGSILRSYALTP	2	2965.56	9.49768	-0.389615	0.116669	-2.26667	1.51111	-8.25923	0	50	50
IIGPVLGLVGKPLESLLE	-1	1846.12	4.53137	0.151111	1.00955	-0.255555	2.51111	29.9789	0	72.2222	27.7778	NKLFELLAMSGLLMDYNWTEILKRK	1	3025.61	8.43127	-0.2492	0.497204	-1.4	2.17778	17.6856	0	52	48	LLHCLNSLLKHSAVLVQPLSRFDLDE	-1	2959.59	5.99939	-0.203846	0.590066	-0.777778	1.55556	8.66846	0	76.9231	23.0769
GLGSILGKILNVAGKVGKTIGKVADAVGNKE	3	3005.76	9.82581	-0.34	0.851297	-0.544444	1.65556	1.96258	0	38.7097	61.2903	RFILVAIDYFTKWVEAASYTNVTR	1	2862.51	8.49622	-0.00541665	0.497859	-0.555556	2.17778	30.9742	0	45.8333	54.1667	VHFGPPSYSFMTPWMKLVLYSTVASGPLS	1	3198.59	8.50476	0.177931	0.392415	-0.455556	1.57778	32.8407	0	65.5172	34.4828
GLGSFLKNAIKIAGKVGSTIGKVADAIGNKE	3	3055.74	9.82581	-0.364194	0.842942	-0.333333	0.977778	-0.576128	12.9032	45.1613	41.9355	GKRIVFHSKKAYAALISWNIYLFTK	5	2953.67	10.2958	-0.0968	0.447048	-0.966667	1.43333	33.42	0	24	76	SDSFEEHRHAMQNLRKNLCDIC	-1	2645.19	6.01819	-0.963182	0.95091	-2.35556	0.188889	-39.5973	31.8182	36.3636	31.8182
GLGSFFKNAIKIAGKVGSTIGKVADAIGNKE	3	3089.72	9.82581	-0.359032	0.846774	-0.333333	0.977778	0.630323	0	51.6129	48.3871	ANKMELWTVGYIRLLKLYNVR	3	2579.44	9.99329	-0.107143	0.335095	-0.333333	1.11111	26.1381	0	28.5714	71.4286	QPLSRFDLDESSKVITVDIPLPLKNS	-1	2910.57	4.68518	-0.626923	0.220294	-1.54444	1.53333	-2.75154	0	69.2308	30.7692
FLPLLASLFSRLL	1	1488.91	9.75061	0.783846	0.917987	0.922222	2.24444	53.2138	0	84.6154	15.3846	FVELYVGMGASRVRDLFARAK	2	2384.28	9.97791	-0.154286	0.467145	-0.688889	1.25556	10.9152	28.5714	28.5714	42.8571	KLKSLLTNLANKMELWTVGYIRL	3	2703.55	9.9967	-0.1	0.620933	-0.444445	0.944444	19.3548	0	21.7391	78.2609
FLPLIGKILGTIL	1	1396.91	8.75085	0.736154	1.04404	1.06667	1.92222	57.2092	0	38.4615	61.5385	KASNGHRFILVAIDYFTKWVEAAS	1	2722.42	8.50476	-0.17125	0.65904	-0.8	2.17778	11.1783	0	62.5	37.5	FMTPWMKLVLYSTVASGPLSVVLM	1	2669.4	8.59021	0.539167	0.334683	0.466667	1.62222	53.5442	0	58.3333	41.6667
FLPLLASLFSRLF	1	1522.89	9.75061	0.796154	0.921533	0.922222	2.24444	54.94	0	84.6154	15.3846	LLTNLANKMELWTVGYIRLLKLYN	2	2878.61	9.52673	0.0991667	0.595803	-0.444444	1.11111	24.8442	0	37.5	62.5	YKSKYNGTKSVQIKKIKSFLTK	7	2588.51	10.3009	-0.905455	0.308911	-2.18889	0.266667	-4.03364	0	45.4545	54.5455
FLPLLASLFSGLF	0	1423.81	5.52429	0.979231	0.824106	1.37778	2.24444	60.3631	0	61.5385	38.4615	RKTFGIFIKLGESFSLGSLLNQ	2	2454.36	9.995	-0.0531818	0.351731	0.0666666	1.44444	25.9591	0	59.0909	40.9091	RKNLCDICAEYQATGPAAKVLYQKEKAK	3	3138.63	9.14392	-0.958572	0.316807	-1.13333	0.755556	-20.905	25	67.8571	7.14286
GLFNVFKGLKTAGKHVAGSLLNQLKCKVSGGC	5	3273.78	9.90442	-0.273125	0.547796	-1.2	1.02222	3.89499	28.125	43.75	28.125	ASRIRTWKDLITVFLRQYQYNS	3	2757.47	10.2667	-0.342273	0.58272	-1.38889	1.12222	6.36182	40.9091	50	9.09091	STLEGAKFEGELQEFANHAFSLRCVLEC	-3	3127.47	4.63733	-0.4275	0.271813	-1.1	1.2	-7.12572	46.4286	32.1429	21.4286
GIFNVFKGALKTAGKHVAGSLLNQLKCKVSGEC	4	3416.84	9.59509	-0.330909	0.365562	-0.644445	1.34444	2.61333	45.4545	21.2121	33.3333	ASKLFVVIGADVAGKALAYGAKA	2	2219.27	9.52844	0.0160869	0.396563	-0.0777779	2.4	21.113	43.4783	26.087	30.4348	VGYIRLLKLYNVRESNQFSPEEK	1	2781.48	8.42957	-0.661739	0.178115	-2.1	1.11111	-5.69565	0	65.2174	34.7826
SILPTIVSFLSKFL	1	1563.93	8.75085	0.572143	1.01288	0.833333	2.27778	58.7214	0	57.1429	42.8571	TKWVEAASYTNVTRNVVIRFI	2	2466.34	9.98645	-0.0804762	0.335572	-1	0.777778	21.2838	0	66.6667	33.3333	ETDECDSKEVILPGVNLIFDGSEL	-6	2621.24	3.66321	-0.65375	0.434698	-2.26667	2.16667	-13.9842	0	62.5	37.5
SILPTIVSFLTKFL	1	1577.94	8.75085	0.587143	1.00593	0.844444	2.27778	59.8786	0	42.8571	57.1429	EASRIRTWKDLITVFLRQYQYN	2	2799.48	9.69421	-0.45	0.469368	-1.38889	1.12222	2.53182	45.4545	45.4545	9.09091	GKHEGNLVKGSILLHCLNSLLKHSAVLVQ	2	3106.74	9.19861	-0.195517	0.265146	-1.2	1.63333	9.42206	27.5862	41.3793	31.0345
FILPLIASFLSKFL	1	1607.97	8.75085	0.827143	0.789375	1.06667	2.51111	66.8486	0	85.7143	14.2857	MHANGHAMARKILRAGYYWLTM	3	2590.29	10.2787	0.00181816	0.497558	-0.911111	0.611111	4.03909	31.8182	36.3636	31.8182	SSRQLMNYASGRWNPLMDPSSPISGASSE	0	3124.43	6.06946	-0.487586	0.611649	-1.63333	0.122222	-20.6835	0	79.3103	20.6897
SMISVLKNLGKVGLGFVACKVNKQC	4	2635.44	9.70105	-0.1648	0.398132	-0.0777778	1.62222	19.8368	0	48	52	YNGTKSVQIKKIKSFLTKIIL	5	2421.47	10.3009	-0.342857	0.360146	-0.933333	1.2	16.6886	0	33.3333	66.6667	LVHFGPPSYSFMTPWMKLVLYSTV	1	2799.42	8.50476	0.31125	0.520553	-0.455555	1.24444	45.5258	0	66.6667	33.3333
FLGGLMKIIPAAFCAVTKKC	3	2110.15	9.39001	0.121	0.755986	0.711111	2.47778	34.522	0	40	60	DGILLKELNRLLRFNGYFVYS	1	2529.37	8.49622	-0.0690476	0.505201	-0.811111	0.855555	27.5486	33.3333	47.619	19.0476	SEHQRLKLANRQRCRTEVLSFDGSIL	2	3055.61	9.49768	-0.726154	0.0582505	-2.26667	1.51111	-29.3054	23.0769	46.1538	30.7692
GLLLDTLKGAAKDIAGIALEKLKCKITGCKP	3	3180.83	9.19006	-0.493226	0.540021	-0.944444	1.37778	2.22904	54.8387	38.7097	6.45161	KWVEAASYTNVTRNVVIRFIKKE	3	2750.52	9.99329	-0.486522	0.393359	-1	0.777778	10.8661	0	52.1739	47.8261	KVITVDIPLPLKNSDGSIISVGKELG	0	2691.54	6.12073	-0.349231	0.493809	-0.855556	1.53333	9.25693	0	57.6923	42.3077
GLLSGILGAGKHIVCGLTGCAKA	2	2138.17	8.90466	0.124783	0.68777	0.111111	1.97778	19.2035	0	69.5652	30.4348	SKLKSLLTNLANKMELWTVGYIRLLK	4	3031.76	10.171	-0.171923	0.720694	-0.444445	0.944444	17.72	15.3846	19.2308	65.3846	IVPLPFSSVLPGSTGLVHFGPPSY	0	2467.32	6.73938	0.192083	0.378942	0.211111	1.63333	31.0042	0	62.5	37.5
ILGPVISTIGGVLGGLLKNL	1	1933.2	8.75085	0.4805	0.886486	0.777778	2.1	38.44	0	65	35	RYQKRVTDIIAKMNVETESVVINVL	1	2917.61	8.49622	-0.4032	0.697132	-1.46667	1.37778	7.5512	20	56	24	ARKSAPATGGVKKPHRFRPSTVALREI	6	2929.68	12.0133	-0.784815	0.059925	-2.35556	0.355555	-23.0615	0	77.7778	22.2222
LSPNLLKSLL	1	1096.69	8.75085	0.152	0.895359	0.511111	0.511111	8.934	0	50	50	NGHAMARKILRAGYYWLTME	2	2380.19	9.69592	-0.16	0.39622	-0.644444	0.611111	7.288	0	35	65	YNVRESNQFSPEEKYEWVPLSIEF	-3	2989.41	4.32458	-0.704167	0.400514	-2.1	0.555556	-14.0667	16.6667	58.3333	25
FLPLAVSLAANFLPKLFCKITKKC	4	2664.53	9.70105	-0.00750003	0.625919	-0.3	2.17778	36.0767	20.8333	37.5	41.6667	AIDYFTKWVEAASYTNVTRNVVIRF	1	2962.53	8.49622	-0.0844	0.358752	-1	0.744444	21.6168	0	64	36	MNLVTVSNDEPSSPISEISLTDKSGESGIT	-4	3106.49	3.83411	-0.533333	0.250125	-1.32222	0.511111	-15.4007	0	66.6667	33.3333
FLPLLAGLAANFFPKIFCKITRKC	4	2710.52	9.85144	0.0716667	0.580555	-0.288889	2.17778	36.2933	0	66.6667	33.3333	LAGAAVVWYTNLEASRIRTWKD	1	2519.33	8.5885	-0.188636	0.315485	-1.38889	1.66667	4.56363	0	36.3636	63.6364	GSTGLVHFGPPSYSFMTPWMKLVLYS	1	2901.42	8.50476	0.196154	0.530455	-0.455556	0.944444	35.51	0	57.6923	42.3077
FLPIVGKLLSGLSGLL	1	1626.01	8.75085	0.6125	0.959991	0.522222	1.88889	46.3012	0	50	50	KASNGHRFILVAIDYFTKWVEAASYTN	1	3100.58	8.43811	-0.205926	0.509432	-0.8	2.17778	11.2304	0	40.7407	59.2593	FSLRCVLECLQSGGVASDAKVGEDK	-1	2610.28	4.78259	-0.554	0.17845	-1.5	1.31111	-11.384	0	72	28
FLPIVGRLISGLL	1	1396.88	9.75061	0.749231	0.947331	1.03333	1.9	53.7708	0	38.4615	61.5385	SLAGAAVVWYTNLEASRIRTWKDL	1	2719.44	8.5885	-0.119167	0.380159	-1.38889	1.72222	6.29332	0	37.5	62.5	KESSRQLMNYASGRWNPLMDPSSPI	1	2863.37	8.5885	-0.648	0.712464	-1.64444	0.0333334	-24.5904	0	64	36
FLPIIGQLLSGLL	0	1382.85	5.52429	0.833077	0.927047	1.1	1.96667	52.1938	0	30.7692	69.2308	NDGILLKELNRLLRFNGYFVYS	1	2643.42	8.49622	-0.139545	0.438725	-0.811111	0.855555	20.9918	36.3636	45.4545	18.1818	KAARKSAPATGGVKKPHRFRPST	7	2447.4	12.3141	-1.06217	0.321179	-2.35556	0	-40.56	0	91.3043	8.69565
FLPIIAKVLSGLL	1	1382.89	8.75085	0.672857	0.946338	1.34444	2.21111	59.3	0	35.7143	64.2857	KVVVEKLDFIQAVERSIAGIEKKTAKLR	3	3167.88	9.82068	-0.670714	0.629363	-1.14444	1.42222	1.155	53.5714	35.7143	10.7143	KIKSFLTKIILPAELSGLKSHAVTLYE	2	2998.75	9.4054	-0.194074	0.189086	-0.4	1.66667	23.3985	18.5185	37.037	44.4444
FLPVIAGLLSKLF	1	1416.87	8.75085	0.725385	0.948984	1.26667	2.52222	57.9615	0	46.1538	53.8462	NDGILLKELNRLLRFNGYFVY	1	2556.39	8.49622	-0.120952	0.448494	-0.811111	0.855555	19.6429	38.0952	47.619	14.2857	ATLDRLFVRDYDVVVSIVPLPFSS	-1	2707.46	4.42883	-0.0075	0.457841	-1.11111	2.34444	31.545	0	58.3333	41.6667
ILPLVGNLLNDLL	-1	1405.85	3.79993	0.443571	0.979334	0.344444	2.04444	28.08	0	50	50	SKLKSLLTNLANKMELWTVGYIRLL	3	2903.67	9.9967	-0.0404	0.651626	-0.444445	0.944444	20.9048	16	20	64	GLKSHAVTLYEAGKLGHASIADLCK	1	2581.37	8.17322	-0.3584	0.634242	-0.588889	0.866667	-4.89679	16	40	44
ILPILGNLLNGLL	0	1361.86	5.52429	0.753846	0.970092	0.722222	2.07778	39.2569	0	46.1538	53.8462	LAVQAAIDSNVKLLKVYGDSALVIHQLRG	1	3090.75	8.50476	-0.114483	0.464111	-0.322222	1.38889	10.5069	17.2414	44.8276	37.931	FSPEEKYEWVPLSIEFGMPLFS	-3	2631.26	4.09387	-0.215	0.367504	-1.8	1.21111	14.7136	0	68.1818	31.8182
FLPLVGKILSGLI	1	1368.87	8.75085	0.680769	1.01125	1.02222	1.88889	54.1077	0	38.4615	61.5385	NQIQFALERGIGAMISALSTK	1	2247.2	8.74744	-0.0914286	0.419729	-0.622222	1.85556	8.26286	0	42.8571	57.1429	EATQANTIKAETDECDSKEVILPG	-4	2561.22	4.07849	-0.9825	0.178865	-2.26667	0.188889	-34.8075	16.6667	62.5	20.8333
FLSSIGKILGNLL	1	1373.83	8.75085	0.513846	1.0837	0.333333	1.5	30.5523	0	53.8462	46.1538	EFVELYVGMGASRVRDLFARAK	1	2513.32	8.5885	-0.279091	0.577692	-0.688889	1.25556	7.07363	27.2727	27.2727	45.4545	TDECDSKEVILPGVNLIFDGSEL	-5	2492.2	3.71277	-0.556087	0.423253	-1.41111	2.16667	-7.42087	0	65.2174	34.7826
FLSIIAKVLGSLF	1	1406.85	8.75085	0.749286	0.885446	1.25556	2.3	62.0671	0	35.7143	64.2857	EFVELYVGMGASRVRDLFARAKR	2	2669.42	9.97107	-0.378696	0.643474	-1.18889	1.25556	1.64348	34.7826	26.087	39.1304	LCEGESSKLKSLLTNLANKMEL	0	2420.27	6.22156	-0.546364	0.49534	-1.53333	0.9	-17.1382	40.9091	50	9.09091
FLGSLIGAAIPAIKQLLGLKK	3	2150.36	10.3026	0.160476	0.62357	0.0333332	2.3	28.9829	42.8571	47.619	9.52381	KWVEAASYTNVTRNVVIRFI	2	2365.29	9.98645	-0.0685	0.336478	-1	0.777778	19.713	0	65	35	YQATGPAAKVLYQKEKAKESSRQLM	3	2824.49	9.69934	-0.8696	0.336529	-2.55556	0.755555	-31.52	56	36	8
FLPILASLAAKFGPKLFCLVTKKC	4	2607.5	9.70105	0.0520833	0.598146	-0.0444445	2.21111	39.6408	16.6667	50	33.3333	MTGRLLDGSLAFESRILHYLIVRIL	1	2885.63	8.75085	0.2184	0.363671	-0.566667	1.81111	28.1896	44	36	20	ANTIKAETDECDSKEVILPGVNLIF	-3	2718.38	4.17761	-0.5316	0.249207	-2.26667	2.16667	-7.704	0	80	20
FLPILASLAAKLGPKLFCLVTKKC	4	2573.52	9.70105	0.0454167	0.594476	0.0666666	2.21111	38.0825	20.8333	50	29.1667	VNMKYRMEKLVELYIKEVVRL	2	2652.49	9.40198	-0.418571	0.773902	-1.44444	0.966667	19.2029	38.0952	42.8571	19.0476	GTKSVQIKKIKSFLTKIILPAEL	4	2554.58	10.1761	-0.356956	0.325594	-0.933333	1.66667	19.2774	65.2174	26.087	8.69565
FLPILASLAATLGPKLLCLITKKC	3	2526.5	9.39001	0.190833	0.495402	0.422222	2.21111	40.6908	16.6667	33.3333	50	QFNELAFGLELSGKKFLWVVR	1	2480.36	8.59021	-0.0766667	0.597761	-0.333333	1.21111	20.5143	0	66.6667	33.3333	NHAFSLRCVLECLQSGGVASDAKVGE	-1	2689.3	5.44568	-0.376923	0.335096	-0.222222	1.31111	-2.41539	0	65.3846	34.6154
GILSTFKGLAKGVAKDLAGNLLDKFKCKITGC	4	3308.84	9.51477	-0.37625	0.365547	-0.722222	1.21111	5.73688	50	25	25	SRAKVVALVVDVFANGALNFAKELNLL	1	2870.64	8.59021	0.0377778	0.613682	-0.511111	2.87778	20.9504	44.4444	18.5185	37.037	KMELWTVGYIRLLKLYNVRESNQ	2	2852.54	9.52502	-0.343478	0.117569	-1.44444	1.11111	11.5609	30.4348	47.8261	21.7391
GIMDSVKGLAKNLAGKLLDSLKCKITGC	3	2875.57	9.24304	-0.412143	0.630425	-0.688889	0.933333	1.05857	50	39.2857	10.7143	YTNLEASRIRTWKDLITVFLRQYQY	2	3176.68	9.52332	-0.3164	0.56584	-1.38889	1.12222	5.8912	52	40	8	GESGITEAGMNNYDILSSDLENN	-5	2442.05	3.38464	-0.623913	0.382272	-1.41111	-0.0222223	-30.2704	0	52.1739	47.8261
GLLDFVTGVGKDIFAQLIKQI	0	2274.3	5.96008	0.0285715	0.839169	-0.133333	1.53333	23.2133	33.3333	38.0952	28.5714	NLANKMELWTVGYIRLLKLYN	2	2551.4	9.52673	-0.0447619	0.556124	-0.444444	1.11111	21.1162	0	38.0952	61.9048	AVTLYEAGKLGHASIADLCKDLSTLEGAKF	-1	3120.62	5.48328	-0.327667	0.3799	-0.588889	0.866667	-3.04866	30	63.3333	6.66667
FLSGIVGMLGKLF	1	1380.78	8.75085	0.745385	0.954458	0.944444	2.15556	45.3154	0	46.1538	53.8462	GLHVLALRGLHALTLVTLTVERTT	1	2583.52	9.61218	0.2075	0.304892	0.155556	2.16667	23.0542	0	20.8333	79.1667	GEDKMNLVTVSNDEPSSPISEISLTD	-5	2776.3	3.71277	-0.756539	0.215892	-1.32222	0.511111	-22.4392	0	57.6923	42.3077
FLPIVTNLLSGLL	0	1398.85	5.52429	0.800769	0.875538	1.03333	1.9	52.7862	0	38.4615	61.5385	GAAVVWYTNLEASRIRTWKDLITV	1	2761.49	8.5885	-0.0591666	0.355624	-1.38889	1.04444	17.3767	0	33.3333	66.6667	GYIRLLKLYNVRESNQFSPEEKYEW	0	3160.6	6.28821	-0.7024	0.0703089	-2.1	0.766667	-12.5048	0	60	40
FLSHIAGFLSNLF	0	1464.78	6.74109	0.726154	0.889421	0.466667	1.67778	34.0431	0	38.4615	61.5385	KASNGHRFILVAIDYFTKWVEAASYT	1	2986.53	8.43811	-0.151538	0.587336	-0.8	2.17778	14.0962	0	38.4615	61.5385	VRDYDVVVSIVPLPFSSVLPGSTG	-1	2502.34	4.20837	0.0245833	0.402468	0.277777	2.34444	31.8217	0	66.6667	33.3333
FLSLIPHIVSGVAALAKHL	1	1985.18	8.76453	0.433158	0.897541	0.566667	2.32222	38.9789	31.5789	57.8947	10.5263	LAGAAVVWYTNLEASRIRTWKDLITVF	1	3092.68	8.5885	0.102222	0.424437	-1.38889	1.66667	21.6674	25.9259	29.6296	44.4444	SLASLAPATLDRLFVRDYDVVVSIVPL	-1	2928.63	4.42883	0.082963	0.452515	-1.11111	2.13333	31.0304	25.9259	48.1481	25.9259
GLVTSLIKGAGKLLGGLFGSVTG	2	2144.26	10.0035	0.278261	0.790508	9.93411e-09	1.82222	26.6278	0	65.2174	34.7826	GAAVVWYTNLEASRIRTWKDLI	1	2561.38	8.5885	-0.116364	0.382762	-1.38889	1.04444	8.51908	27.2727	40.9091	31.8182	SVLPGSTGLVHFGPPSYSFMTP	0	2277.11	6.73938	0.0854545	0.482866	-0.455556	1.34444	23.7336	0	68.1818	31.8182
GLWSTIKNVGKEAAIAAGKAALGAL	2	2409.37	9.70276	-0.0584	0.487425	-0.888889	1.44444	2.35841	52	28	20	LLTNLANKMELWTVGYIRLL	1	2360.33	8.59021	0.2575	0.617019	-0.444444	0.944444	25.451	0	45	55	GMPLFSPKVCNNICQRVVSSELLQSD	0	2863.4	6.05579	-0.373846	0.261038	-0.577778	0.811111	7.86693	0	76.9231	23.0769
ALWKTMLKKLGTMALHAGKAAFGAAADTISQ	3	3200.72	10.0018	-0.124194	0.547892	-0.466667	1.1	1.46065	58.0645	32.2581	9.67742	LDNSMVAITLAKDGSSGTSTLVFRGL	0	2652.38	5.96008	-0.0588461	0.398711	-1.33333	1.44444	4.99001	0	50	50	RTEVLSFDGSILRSYALTPVYEAATR	0	2914.52	6.18054	-0.250385	0.185158	-0.5	1.51111	10.7285	19.2308	69.2308	11.5385
ALWKTLLKNVGKAAGKAALNAVTDMVNQ	3	2924.63	10.0018	-0.284286	0.483392	-0.911111	1.11111	-2.31715	57.1429	21.4286	21.4286	FTKWVEAASYTNVTRNVVIRFIKK	4	2869.6	10.4462	-0.27625	0.495623	-1	0.777778	20.6467	0	54.1667	45.8333	VLSFDGSILRSYALTPVYEAATRPIEE	-2	2996.55	4.40662	-0.221852	0.369732	-1.02222	1.51111	11.5363	18.5185	74.0741	7.40741
ALWKNMLKGIGKLAGQAALGAVKTLVGAES	3	2994.71	10.0018	-0.0933333	0.624758	-0.644445	1.62222	5.35133	50	33.3333	16.6667	RAKVVALVVDVFANGALNFAKELNLLS	1	2870.64	8.59021	0.0377778	0.592848	-0.511111	2.87778	23.8237	48.1481	22.2222	29.6296	AVLVQPLSRFDLDESSKVITVDIPLPL	-2	2963.66	4.22546	-0.206296	0.142605	-1.54444	1.53333	17.2282	0	70.3704	29.6296
GLWSKIKEAAKAAGKAALNAVTGLVNQGDQPS	2	3192.73	9.52844	-0.499062	0.687756	-0.977778	1.66667	-20.9731	50	31.25	18.75	GKRIVFHSKKAYAALISWNIYL	4	2577.46	10.171	-0.0281818	0.416951	-0.966667	1.32222	27.1209	0	36.3636	63.6364	LTNLANKMELWTVGYIRLLKLY	2	2651.49	9.52673	0.0990909	0.607214	-0.444444	1.11111	28.0109	0	40.9091	59.0909
GLWSKIKAAGKEAAKAAAKAAGKAALNAVSEAV	4	3150.79	10.0001	-0.448788	0.447167	-0.933333	1.08889	-16.5448	69.697	24.2424	6.06061	RKTFGIFIKLGESFSLGSLLN	2	2326.3	9.995	0.0319048	0.406261	0.0666666	1.44444	29.0438	0	61.9048	38.0952	QRCRTEVLSFDGSILRSYALTPVYEA	0	2973.5	6.17371	-0.335	0.0363838	-0.777778	1.51111	8.07	0	53.8462	46.1538
GLWSKIKEAAKTAGLMAMGFVNDMV	1	2667.36	8.49792	-0.0731999	0.651533	-0.977778	1.93333	5.8456	48	32	20	ASEFVELYVGMGASRVRDLFARAK	1	2671.39	8.5885	-0.262083	0.540719	-0.688889	1.25556	7.16083	25	29.1667	45.8333	ELHPFDIGACLQARQPISLIAEATAGSAS	-2	2965.5	4.651	-0.227586	0.248021	-0.4	1.46667	-4.37931	24.1379	68.9655	6.89655
FLSLIPHAINAVGVHAKHF	1	2070.15	8.77136	0.212632	0.756154	-0.244445	1.73333	22.1547	0	52.6316	47.3684	NLEASRIRTWKDLITVFLRQYQYN	2	3026.61	9.69421	-0.404167	0.51241	-1.38889	1.12222	2.28583	50	41.6667	8.33333	ECLQSGGVASDAKVGEDKMNLVTVSNDE	-4	2894.33	4.01697	-0.773214	0.19451	-1.5	0.711111	-26.8636	14.2857	57.1429	28.5714
LLGMIPLAISAISALSKL	1	1810.1	8.75085	0.603889	0.660517	1.04444	2.45556	48.1467	38.8889	50	11.1111	NDGILLKELNRLLRFNGYFVYSA	1	2714.45	8.49622	-0.116956	0.435429	-0.811111	0.855555	20.5983	34.7826	43.4783	21.7391	LYNVRESNQFSPEEKYEWVPLSIEFG	-3	3159.52	4.32458	-0.587308	0.395647	-2.1	0.9	-7.07385	15.3846	61.5385	23.0769
GFRDVLKGAAKAFVKTVAGHIAN	3	2369.33	10.2889	-0.266957	0.710999	-0.511111	1.03333	0.337389	47.8261	43.4783	8.69565	QVHKVEVDGVHIMFKLKAGVGT	1	2391.31	8.51331	-0.332273	0.47824	-0.6	1.2	7.56909	18.1818	31.8182	50	MKLVLYSTVASGPLSVVLMKGQCL	2	2536.38	9.1969	0.2425	0.17906	0.466667	1.62222	39.8433	0	54.1667	45.8333
GFRDVLKGAAKAFVKTVAGHIANI	3	2482.42	10.2889	-0.17375	0.75913	-0.511111	1.03333	6.1425	45.8333	41.6667	12.5	NELAFGLELSGKKFLWVVRA	1	2276.27	8.59021	-0.0685	0.571422	-0.333333	1.21111	24.412	0	60	40	ENNMVGGTCSIPFEGDGSHNNDKLMVEE	-5	3022.27	4.07507	-0.7825	0.243974	-2.52222	1.12222	-29.2586	0	71.4286	28.5714
GIKDWIKGAAKKLIKTVASNIANQ	4	2566.5	10.1761	-0.527917	0.640262	-0.933333	1.1	-4.90917	41.6667	45.8333	12.5	ESSKLKSLLTNLANKMELWTVGYIRLL	2	3119.74	9.52673	-0.164444	0.52486	-0.444445	0.944444	14.2222	18.5185	25.9259	55.5556	RCVLECLQSGGVASDAKVGEDK	-1	2263.09	4.78259	-0.778182	0.227936	-1.5	0.955556	-18.8364	0	68.1818	31.8182
GFKDWIKGAAKKLIKTVASSIANQ	4	2573.47	10.1761	-0.482083	0.679576	-0.933333	1.4	-0.935837	50	37.5	12.5	VAIDYFTKWVEAASYTNVTRNVVIRFI	1	3174.69	8.49622	0.0488889	0.39342	-1	0.777778	27.2607	0	66.6667	33.3333	NTIKAETDECDSKEVILPGVNLI	-3	2500.27	4.17761	-0.680435	0.238056	-2.26667	2.16667	-14.2452	0	73.913	26.087
GFKDLLKGAAKALVKTVLF	3	2018.23	10.0018	-0.132105	0.881728	-0.488889	1.34444	14.3253	42.1053	36.8421	21.0526	FVELYVGMGASRVRDLFARAK	2	2384.28	9.97791	-0.154286	0.467145	-0.688889	1.25556	10.9152	28.5714	28.5714	42.8571	VTLYEAGKLGHASIADLCKDLS	-1	2303.18	5.38074	-0.341818	0.68976	-0.588889	0.866667	-4.57909	18.1818	59.0909	22.7273
EKKPPRPPQWAVGHFM	2	1903.99	9.995	-0.929375	0.278617	-2.85556	0.122222	-28.8212	0	68.75	31.25	AIDSNVKLLKVYGDSALVIHQLRG	1	2608.47	8.50476	-0.23	0.521531	-0.222222	1.38889	7.32583	0	45.8333	54.1667	VVLMKGQCLRFLPAPLAGCEKA	2	2343.26	8.90295	-0.153182	0.315489	-0.122222	1.43333	15.6918	0	72.7273	27.2727
GLLDFAKHVIGIASKL	1	1680.99	8.59875	0.06625	1.01237	0.311111	1.34444	19.2438	0	56.25	43.75	GAAVVWYTNLEASRIRTWKDL	1	2448.29	8.5885	-0.215714	0.359006	-1.38889	1.04444	6.02761	0	38.0952	61.9048	KNSDGSIISVGKELGLCEGESSKLKSLLTN	0	3105.62	6.24719	-0.637	0.392969	-1.53333	0.888889	-12.3686	0	70	30
GLLDLAKHVIGIASKL	1	1647.01	8.59875	0.05625	1.00789	0.311111	1.45556	16.9063	0	56.25	43.75	SRAKVVALVVDVFANGALNFAK	2	2288.3	9.995	0.0036364	0.662667	0.0777774	2.87778	22.2809	22.7273	27.2727	50	KKKYRVDILRCESLASLAPATL	3	2474.4	9.62756	-0.566818	0.175487	-1.01111	1.52222	0.493637	40.9091	36.3636	22.7273
GLLSFLPKVIGVIGHLIHPPS	1	2193.3	8.76453	0.276191	0.774586	0.222222	2.41111	40.52	0	57.1429	42.8571	GESSKLKSLLTNLANKMELWTVGYIRLL	2	3176.76	9.52673	-0.165357	0.512338	-0.722222	0.944444	11.8043	32.1429	25	42.8571	ESSKVITVDIPLPLKNSDGSIISVGKELG	-1	2994.65	4.78259	-0.449655	0.520715	-0.855556	1.53333	2.83587	0	51.7241	48.2759
GILDAIKAIAKAAG	1	1310.79	8.59021	-0.0671429	1.05963	0.544444	1.7	2.36857	35.7143	42.8571	21.4286	NLLLVTHGEGVKVAVSSFKKDA	1	2311.29	8.50476	-0.333182	0.441768	-0.255556	1.25556	7.44272	0	54.5455	45.4545	ITEAGMNNYDILSSDLENNMVGGTCSI	-4	2860.26	3.4342	-0.268148	0.443153	-1.41111	0.811111	-13.4511	0	59.2593	40.7407
GALRGCWTKSYPPKPCK	4	1890.96	9.69934	-0.875294	0.204831	-1.81111	-0.3	-16.7953	0	70.5882	29.4118	EASRIRTWKDLITVFLRQYQ	2	2522.38	9.97791	-0.4385	0.596177	-1.38889	1.12222	0.959	30	45	25	ILRCESLASLAPATLDRLFVRDYD	-1	2736.43	4.68518	-0.308333	0.318443	-1.11111	1.52222	1.21167	25	54.1667	20.8333
SAPRGCWTKSYPPKPCK	4	1904.94	9.69934	-1.08706	0.203165	-1.81111	-0.944444	-26.0271	0	64.7059	35.2941	LTNLANKMELWTVGYIRLLKLY	2	2651.49	9.52673	0.0990909	0.607214	-0.444444	1.11111	28.0109	0	40.9091	59.0909	FEGELQEFANHAFSLRCVLECLQSGG	-3	2883.33	4.48181	-0.296154	0.468917	-1.05556	1.31111	-7.98692	42.3077	30.7692	26.9231
LVRGCWTKSYPPKPCFVR	4	2136.11	9.84802	-0.515556	0.444676	-1.81111	-0.0777778	9.05778	0	88.8889	11.1111	HAMARKILRAGYYWLTMESD	1	2411.19	8.50305	-0.2595	0.550637	-0.7	0.611111	6.368	0	30	70	LSFDGSILRSYALTPVYEAATRPI	0	2639.4	6.06946	-0.06875	0.308885	-0.6	0.7	10.7208	0	70.8333	29.1667
GLMSLFKGVLKTAGKHIFKNVGGSLLDQAKCKITGEC	4	3891.09	9.51477	-0.356486	0.308404	-0.788889	1.68889	4.25514	18.9189	56.7568	24.3243	SKLFVVIGADVAGKALAYGAKAKG	3	2333.35	9.82581	-0.1525	0.323728	-0.0777779	2.4	16.0492	41.6667	29.1667	29.1667	LRCVLECLQSGGVASDAKVGED	-2	2248.08	4.31604	-0.538182	0.38862	-0.866667	1.01111	-8.02909	0	63.6364	36.3636
GLMSLFRGVLKTAGKHIFKNVGGSLLDQAKCKITGEC	4	3919.1	9.59338	-0.332432	0.308602	-0.788889	1.62222	3.42	13.5135	54.0541	32.4324	FTKWVEAASYTNVTRNVVIRFI	2	2613.41	9.98645	0.0131818	0.357275	-1	0.777778	23.6027	0	63.6364	36.3636	KLMVEESDVGTEMLKRKKKYRVDILR	3	3163.76	9.69592	-1.00731	0.747308	-2.8	0.266667	-16.7839	42.3077	30.7692	26.9231
GLMSVTKGVLKTAGKHIFKNVGGSLLDQAKCKISGQC	5	3816.06	9.78821	-0.405405	0.244391	-0.8	1.34444	-0.383243	10.8108	62.1622	27.027	DYFTKWVEAASYTNVTRNVVIRFIK	2	3019.59	9.52502	-0.238	0.457448	-1	0.777778	19.972	0	64	36	QRLKLANRQRCRTEVLSFDGSILRS	4	2945.61	11.4203	-0.6844	0.0406431	-2.26667	1.51111	-17.0424	0	68	32
GLMSVLKGVLKTAGKHIFKNVGGSLLDQAKCKITGQC	5	3842.11	9.78821	-0.341892	0.298782	-0.788889	1.84444	4.21406	13.5135	59.4595	27.027	EGSFGMHANGHAMARKILRAGYYWLTME	1	3196.52	8.5116	-0.1675	0.337109	-0.911111	0.611111	2.42358	0	35.7143	64.2857	DGSELHPFDIGACLQARQPISLIAEATAG	-3	2979.48	4.3075	-0.341724	0.201751	-1.1	1.46667	-9.57862	0	68.9655	31.0345
GLLSVLKGVLKTTGKHIFKNVGGSLLDQAKCKISGQC	5	3840.15	9.78821	-0.355135	0.292944	-1.04444	2.05556	4.71405	0	72.973	27.027	TGRLLDGSLAFESRILHYLIVR	1	2528.42	8.75085	0.0122727	0.407726	-0.566667	1.22222	22.7864	0	40.9091	59.0909	RLKLANRQRCRTEVLSFDGSILRSYA	4	3051.65	10.7948	-0.553846	0.125581	-2.26667	1.51111	-12.1546	0	61.5385	38.4615
GLMDVFKGAAKNLLASALDKIRCKVTKC	4	2992.64	9.59338	-0.456786	0.448051	-1.02222	1.25556	2.20143	50	25	25	LASKLFVVIGADVAGKALAYGAKA	2	2332.35	9.52844	0.09125	0.304411	-0.0777779	2.4	21.4825	41.6667	29.1667	29.1667	ANKMELWTVGYIRLLKLYNVRE	2	2708.48	9.52502	-0.234091	0.208009	-0.333333	1.11111	19.1836	0	36.3636	63.6364
ILPILGNLLNSLL	0	1391.88	5.52429	0.675714	0.909973	0.677778	2.07778	43.5572	0	35.7143	64.2857	VVWYTNLEASRIRTWKDLITVFLR	2	2978.65	9.97791	-0.0316667	0.526336	-1.38889	1.12222	26.1475	37.5	29.1667	33.3333	PLPFSSVLPGSTGLVHFGPPSYSFMTPWM	0	3135.52	6.73938	0.17931	0.420033	-0.455556	1.34444	29.991	0	51.7241	48.2759
IIGHLIKTALGMLGL	1	1548.94	8.75769	0.612	0.711607	0.588889	1.62222	36.5693	0	46.6667	53.3333	LAGAAVVWYTNLEASRIRTWKDL	1	2632.41	8.5885	-0.101304	0.374968	-1.38889	1.66667	6.59912	0	34.7826	65.2174	TIKAETDECDSKEVILPGVNLI	-3	2386.23	4.17761	-0.637727	0.275524	-2.26667	2.16667	-12.04	0	72.7273	27.2727
IIEKLVNTALGLLSGL	0	1653.01	6.0011	0.354375	0.924426	0.177778	1.84444	27.5113	0	75	25	RAKVVALVVDVFANGALNFAKELNLL	1	2783.61	8.59021	0.0596154	0.626229	-0.511111	2.87778	25.3585	46.1538	19.2308	34.6154	EAGMNNYDILSSDLENNMVGGTCS	-4	2533.04	3.4342	-0.4525	0.386657	-0.955556	-0.0222222	-21.1125	0	54.1667	45.8333
GLADFLNKAVGKVVDFVKS	1	2006.12	8.49792	-0.276316	1.16245	-0.288889	1.51111	13.5926	0	63.1579	36.8421	SLAGAAVVWYTNLEASRIRTWKDLI	1	2832.53	8.5885	-0.0356	0.38784	-1.38889	1.72222	8.47519	24	40	36	ETDECDSKEVILPGVNLIFDGSELHP	-6	2855.35	3.9469	-0.714231	0.351413	-2.26667	2.16667	-16.4954	0	65.3846	34.6154
FLPLVTMLLGKLF	1	1490.89	8.75085	0.808462	0.765394	1.21111	2.42222	62.1769	0	46.1538	53.8462	FTKWVEAASYTNVTRNVVIRFIKKE	3	2998.64	9.99329	-0.3812	0.410794	-1	0.777778	14.9968	0	52	48	EAGMNNYDILSSDLENNMVGGTCSIPFEG	-5	3076.31	3.38464	-0.394483	0.276732	-0.955556	1.12222	-11.1455	0	58.6207	41.3793
RIGVLLARLPKLFSLFKLMGKKV	6	2626.66	12.0321	0.00956525	0.682136	-0.0666668	1.71111	37.2965	39.1304	39.1304	21.7391	RLLDGSLAFESRILHYLIVRI	1	2483.44	8.75085	0.130952	0.526179	-0.566667	1.81111	30.3124	33.3333	42.8571	23.8095	DLENNMVGGTCSIPFEGDGSHNN	-4	2405.99	3.91272	-0.674348	0.311417	-1.77778	1.12222	-35.0322	0	69.5652	30.4348
HFLGGTLVNLAKKIL	2	1622.99	10.0035	0.159333	0.774798	0.133333	1.48889	19.98	26.6667	60	13.3333	SRAKVVALVVDVFANGALNFAKEL	1	2530.43	8.59021	-0.0416666	0.684964	-0.511111	2.87778	18.6408	20.8333	20.8333	58.3333	DLDESSKVITVDIPLPLKNSDGSIISVG	-3	2910.54	4.03577	-0.465357	0.456628	-0.855556	1.53333	0.98143	0	60.7143	39.2857
AVDLAKIANKVLSSLF	1	1687.99	8.59021	0.0375	0.962164	0.144445	1.01111	19.1213	25	62.5	12.5	NQIQFALERGIGAMISALSTK	1	2247.2	8.74744	-0.0914286	0.419729	-0.622222	1.85556	8.26286	0	42.8571	57.1429	QKNTELLIRKLPFQRLVREIAQDF	2	2954.68	9.97791	-0.649167	0.4488	-0.877778	0.577778	-9.49417	50	33.3333	16.6667
FLPVILPVIGKLLSGIL	1	1791.16	8.75085	0.744706	0.930384	1.02222	2.73333	68.3953	0	64.7059	35.2941	NQIQFALERGIGAMISALSTKQ	1	2375.26	8.74744	-0.170909	0.366917	-0.622222	1.85556	2.01728	22.7273	40.9091	36.3636	SGLKSHAVTLYEAGKLGHASIADL	0	2437.3	6.92053	-0.23875	0.545792	-0.588889	0.866667	-3.07	20.8333	50	29.1667
FVGLAKVAAHVVPAIAEHF	0	1975.1	6.92053	0.243158	0.879872	0.555555	1.96667	27.8821	21.0526	42.1053	36.8421	ENLLLVTHGEGVKVAVSSFKK	1	2254.27	8.50476	-0.349524	0.451737	-0.211111	1.25556	14.201	0	38.0952	61.9048	GHASIADLCKDLSTLEGAKFEG	-2	2261.1	4.75183	-0.563636	0.42454	-0.488889	0.722222	-17.9218	0	86.3636	13.6364
GIFPKIIGKGIVNGIKSLAKGVGMKVFKAGLNNIGNTGCNNRDEC	5	4644.48	9.7865	-0.396889	0.0727542	-2.28889	1.13333	-2.15156	13.3333	55.5556	31.1111	LKSLLTNLANKMELWTVGYI	1	2306.27	8.49792	0.0955	0.516304	-0.444444	0.9	22.728	0	45	55	SVVLMKGQCLRFLPAPLAGCEKAL	2	2543.38	8.90295	-0.0866666	0.346822	-0.122222	1.43333	17.6617	0	70.8333	29.1667
GIFSKINKKKAKTGLFNIIKTVGKEAGMDVIRAGIDTISCKIKGEC	6	4922.73	9.76086	-0.566304	0.0893231	-1.94444	1.25556	0.499142	0	52.1739	47.8261	QVHKVEVDGVHIMFKLKAGVG	1	2290.26	8.51331	-0.332857	0.485911	-0.6	1.2	7.85047	19.0476	33.3333	47.619	CKDLSTLEGAKFEGELQEFANHAFSL	-3	2883.38	4.57239	-0.553462	0.356925	-1.1	0.322222	-18.5177	46.1538	42.3077	11.5385
GLFPKFNKKKVKTGIFDIIKTVGKEAGMDVLRTGIDVIGCKIKGEC	5	4993.77	9.56775	-0.570652	0.0648368	-1.95556	1.34444	4.88043	0	50	50	SLLTNLANKMELWTVGYIRLL	1	2447.36	8.59021	0.22	0.612645	-0.444444	0.944444	27.1162	0	42.8571	57.1429	MVGGTCSIPFEGDGSHNNDKLMVEESDV	-5	2966.27	4.01526	-0.646786	0.249923	-2.52222	1.12222	-28.8979	0	64.2857	35.7143
GLMDTVKNAAKNLAGQLLDTIKCKMTGC	2	2936.5	8.82092	-0.462143	0.663767	-1.24444	1.06667	-10.4379	50	32.1429	17.8571	LEASRIRTWKDLITVFLRQYQY	2	2798.52	9.69421	-0.293636	0.548483	-1.38889	1.12222	7.28273	45.4545	45.4545	9.09091	IFDGSELHPFDIGACLQARQPISLIAEAT	-3	3111.57	4.3075	-0.212069	0.149218	-1.1	1.08889	-1.81654	0	79.3103	20.6897
GILDTIKNAAKTVAVGLLEKIKCKMTGC	3	2917.62	9.24304	-0.371071	0.512728	-0.9	1.62222	7.01072	46.4286	46.4286	7.14286	NGHRFILVAIDYFTKWVEAASYTNVTR	1	3170.63	8.50305	-0.125185	0.45663	-0.555556	2.17778	16.7496	0	44.4444	55.5556	GMNNYDILSSDLENNMVGGTCSIPFEGD	-5	2991.26	3.33167	-0.435357	0.324143	-0.955556	1.12222	-13.7143	0	60.7143	39.2857
GFISTVKNLATNVAGTVIDTIKCKVTGGC	2	2909.54	8.86023	-0.140345	0.512431	-0.366667	1.54444	14.4972	0	37.931	62.069	EASRIRTWKDLITVFLRQYQY	2	2685.44	9.69421	-0.394286	0.550243	-1.38889	1.12222	4.16476	47.619	42.8571	9.52381	CLQSGGVASDAKVGEDKMNLVTVSNDE	-3	2765.28	4.10583	-0.694444	0.214439	-1.5	0.711111	-25.4963	14.8148	55.5556	29.6296
AALKGCWTKSIPPKPCFGKR	5	2187.18	10.0651	-0.725	0.458831	-1.35556	0.0222221	-2.877	0	75	25	SLLTNLANKMELWTVGYIRLLK	2	2575.46	9.69934	0.0527273	0.692026	-0.444444	0.944444	23.07	0	40.9091	59.0909	ANHAFSLRCVLECLQSGGVASDAKVGED	-2	2875.36	4.75183	-0.453214	0.269559	-0.866667	1.31111	-8.78786	0	67.8571	32.1429
GVLGAVKDLLIGAGKSAAQSVLKTLSCKLSNDC	2	3258.77	8.82092	-0.268182	0.268418	-0.488889	1.56667	3.98545	42.4242	33.3333	24.2424	TKWVEAASYTNVTRNVVIRFIKK	4	2722.53	10.4462	-0.374348	0.494525	-1	0.777778	18.4009	0	56.5217	43.4783	LGHASIADLCKDLSTLEGAKFEG	-2	2374.18	4.75183	-0.46	0.358322	-0.488889	0.866667	-14.6817	0	86.9565	13.0435
GFLDTFKNLALNAAKSAGVSVLNSLSCKLFKTC	3	3459.83	9.30798	-0.133636	0.132273	-0.322222	1.4	13.0824	33.3333	45.4545	21.2121	SSKLKSLLTNLANKMELWTVGYI	2	2608.43	9.52844	-0.113478	0.487934	-0.444445	0.9	15.5165	17.3913	26.087	56.5217	PAELSGLKSHAVTLYEAGKLGHASIA	0	2619.4	6.92224	-0.246923	0.295035	-0.588889	0.511111	-3.23538	34.6154	57.6923	7.69231
GLGGAKKNFIIAANKTAPQSVKKTFSCKLYNG	6	3353.83	10.142	-0.520312	0.15653	-1.36667	1.01111	-4.62624	18.75	59.375	21.875	SNVKLLKVYGDSALVIHQLR	2	2252.3	9.69934	-0.2205	0.433869	-0.222222	1.38889	13.707	0	45	55	LKSHAVTLYEAGKLGHASIADLCKDLSTLE	-1	3182.66	6.01819	-0.405	0.583017	-0.588889	0.866667	-5.78733	30	40	30
GFMDTAKNVAKNVAVTLIDNLKCKITKAC	3	3108.65	9.24304	-0.468621	0.521896	-1.24444	1.62222	-0.63793	20.6897	55.1724	24.1379	GKRIVFHSKKAYAALISWNIYLF	4	2724.53	10.171	0.0591305	0.431077	-0.966667	1.43333	35.4417	43.4783	30.4348	26.087	RLFVRDYDVVVSIVPLPFSSVLPGS	0	2760.52	5.96008	0.0932	0.501054	-0.255556	2.34444	45.1344	0	60	40
FMPILSCSRFKRC	3	1586.79	9.69592	-0.196154	0.0920347	-0.322222	0.866667	24.9939	0	46.1538	53.8462	LLTNLANKMELWTVGYIRLLKL	2	2601.51	9.69934	0.159545	0.630005	-0.444444	1.11111	26.8773	0	45.4545	54.5455	MARKKQTARKSTRGKASRKQLAMKAARK	12	3185.87	12.6115	-1.27643	0.290413	-2.65556	-0.522222	-52.32	57.1429	25	17.8571
GIFGKILGVGKKVLCGLSGWC	3	2134.18	9.39001	0.151429	0.777998	-0.0444445	1.63333	32.5	0	33.3333	66.6667	VVWYTNLEASRIRTWKDLITVFL	1	2822.55	8.5885	0.0786957	0.43963	-1.38889	1.12222	26.2696	34.7826	30.4348	34.7826	TPWMKLVLYSTVASGPLSVVLMKGQC	2	2807.48	9.1969	0.145	0.300752	0.466667	1.62222	36.5231	0	57.6923	42.3077
GLFTLIKCAYQLIAPTVACN	1	2138.13	8.04504	0.234	0.560128	0.455555	1.57778	41.406	0	65	35	VQKEVQTLLQSALAIALSIIRAN	1	2478.45	8.74744	0.00782611	0.608428	-0.755556	2.85556	16.6948	73.913	26.087	0	MKGQCLRFLPAPLAGCEKALIWSW	2	2717.4	8.90295	-0.0745833	0.260833	-0.122222	1.43333	16.265	0	54.1667	45.8333
GLFTLIKGAAKLIGKTVPKKQARLGMNLWLVKLPTNVKT	8	4245.56	11.4716	-0.248205	0.261184	-1.77778	1.5	13.9867	41.0256	35.8974	23.0769	RYQKRVTDIIAKMNVETESVVINV	1	2804.52	8.49622	-0.495833	0.709299	-1.46667	0.588889	3.9825	20.8333	54.1667	25	QLAMKAARKSAPATGGVKKPHRFRPSTV	7	2989.69	12.3141	-0.7575	0.381764	-2.35556	1.05964e-07	-24.9714	0	85.7143	14.2857
ATAVDFGPHGLLPIRPIRIRPLCGKDKS	3	3026.7	10.0463	-0.518571	0.279383	-1.36667	0.988889	-2.84358	0	75	25	AGAAVVWYTNLEASRIRTWKDLITVFL	1	3092.68	8.5885	0.102222	0.389194	-1.38889	1.16667	23.103	29.6296	25.9259	44.4444	ATRPIEEATQANTIKAETDECD	-4	2405.1	4.07849	-1.145	0.180356	-1.44444	-0.266667	-53.4	36.3636	54.5455	9.09091
VIPFVASVAAEMMQHVYCAASKKC	1	2582.25	8.04333	-0.0508333	0.505521	-0.311112	2.34444	23.5408	29.1667	25	45.8333	AVQAAIDSNVKLLKVYGDSALVIHQLRG	1	2977.67	8.50476	-0.183571	0.538967	-0.322222	1.38889	7.66571	14.2857	46.4286	39.2857	PLSRFDLDESSKVITVDIPLPLKNSDGS	-2	3041.59	4.36047	-0.658929	0.311817	-1.54444	1.53333	-12.6014	0	67.8571	32.1429
GLLSGILGAGKHIVCGLSGPCQSLNRKSSDVEYHLAKC	2	3910	8.63635	-0.330526	0.616403	-1.95556	1.74444	0.349998	0	71.0526	28.9474	QVHKVEVDGVHIMFKLKAGVGTS	1	2478.34	8.51331	-0.34087	0.451044	-0.6	1.2	7.72087	17.3913	30.4348	52.1739	EEHRHAMQNLRKNLCDICAEYQATGPA	-1	3097.43	6.02844	-0.885185	0.683098	-2.35556	0.366667	-38.3822	22.2222	66.6667	11.1111
FLPPSPWKETFRTS	1	1691.87	8.74744	-0.545714	0.316066	-1.63333	-0.811111	-8.52857	0	64.2857	35.7143	WYTNLEASRIRTWKDLITVFLRQ	2	2908.57	9.97791	-0.24	0.53606	-1.38889	1.12222	9.68	34.7826	39.1304	26.087	MVGGTCSIPFEGDGSHNNDKLMVEESDVGT	-5	3124.34	4.01526	-0.620667	0.228641	-2.52222	1.12222	-28.0973	0	63.3333	36.6667
TSRCYIGYRRKVVCS	4	1789.91	9.8446	-0.498	0.425356	-1.48889	0.0888889	13.8533	0	33.3333	66.6667	SKLKSLLTNLANKMELWTVGYIRLLKL	4	3144.85	10.171	-0.0981481	0.661698	-0.444445	1.11111	22.4037	14.8148	22.2222	62.963	NLYKSKYNGTKSVQIKKIKSFLTKII	7	3041.8	10.3009	-0.606923	0.29254	-2.18889	1.2	5.67999	34.6154	50	15.3846
GCSRWIIGIHGQICRD	1	1812.89	8.08093	-0.24875	0.523399	-0.444444	1.44444	7.26375	0	50	50	TNLANKMELWTVGYIRLLKLY	2	2538.4	9.52673	0.0171429	0.57156	-0.444444	1.11111	25.4448	0	42.8571	57.1429	AVLVQPLSRFDLDESSKVITVD	-2	2430.3	4.22546	-0.377273	0.206177	-1.54444	0.933333	9.40728	0	77.2727	22.7273
GLLSGTSVRGSI	1	1145.64	9.75061	0.168333	0.0634831	-0.0444446	0.466667	1.395	0	41.6667	58.3333	KYRMEKLVELYIKEVVRLHGI	2	2615.5	9.40198	-0.461429	0.659297	-1.18889	0.966667	17.1905	38.0952	38.0952	23.8095	ARKSAPATGGVKKPHRFRPSTV	6	2347.33	12.3107	-0.904091	0.293837	-2.35556	0	-32.9218	0	81.8182	18.1818
GLFGKSSVVGRKYYVDLAGCAKA	3	2388.26	9.51819	-0.270435	0.487112	-0.8	0.966667	11.2244	0	60.8696	39.1304	VHKVEVDGVHIMFKLKAGVGTSN	1	2464.33	8.51331	-0.331304	0.367317	-0.566667	1.2	6.99826	17.3913	39.1304	43.4783	DILSSDLENNMVGGTCSIPFEGDGS	-5	2556.1	3.33167	-0.4548	0.284292	-0.677778	1.12222	-16.536	0	64	36
GLLSGILGAGKQKVCGLSGLC	2	1973.08	8.90295	0.0642857	0.454189	-0.444444	1.74444	13.4095	0	52.381	47.619	GILLKELNRLLRFNGYFVYSA	2	2485.38	9.69592	0.104762	0.634108	-0.811111	0.855555	32.1371	28.5714	47.619	23.8095	ISVGKELGLCEGESSKLKSLLTNLANKME	0	3090.63	6.28308	-0.546897	0.414837	-1.53333	0.9	-12.0014	34.4828	48.2759	17.2414
GLLSGILGAGKHIVCGLSGLK	2	1992.16	9.31482	0.191429	0.597146	0.111111	1.74444	23.0762	0	57.1429	42.8571	LAGAAVVWYTNLEASRIRTWKDLI	1	2745.5	8.5885	-0.015	0.382114	-1.38889	1.66667	8.85916	25	37.5	37.5	NNMVGGTCSIPFEGDGSHNNDKLMVEE	-4	2893.23	4.17249	-0.704074	0.237647	-2.52222	1.12222	-24.7689	0	74.0741	25.9259
GLLSGILGAGKHIVCGLSGLC	1	1967.07	8.06726	0.341905	0.66601	0.111111	2.18889	27.4619	0	61.9048	38.0952	YFTKWVEAASYTNVTRNVVIRFI	2	2776.47	9.69592	0.0339131	0.358088	-1	0.777778	25.2756	0	65.2174	34.7826	ELLQSDSFEEHRHAMQNLRKNLC	-1	2797.34	6.03015	-0.899565	0.57254	-2.35556	-0.577778	-44.3304	43.4783	34.7826	21.7391
GLLSGVLGVGKKVDCGLSGLC	1	1974.06	8.04504	0.0233334	0.667032	-0.266667	1.97778	17.2048	0	33.3333	66.6667	VAIDYFTKWVEAASYTNVTRNVVIRF	1	3061.6	8.49622	-0.025	0.335031	-1	0.744444	23.5338	0	61.5385	38.4615	QLAMKAARKSAPATGGVKKPHRFR	7	2605.49	12.3141	-0.849167	0.388783	-1.66667	1.05964e-07	-29.9492	0	91.6667	8.33333
IFGAILPLALGALKNLIK	2	1864.19	10.0035	0.431667	0.903813	0.622222	2.36667	39.0056	33.3333	55.5556	11.1111	ELWTVGYIRLLKLYNVRESN	1	2465.34	8.49622	-0.2	0.313925	-1.44444	1.11111	17.814	35	55	10	KGQCLRFLPAPLAGCEKALIWSWDGSTVG	1	3102.58	8.04504	-0.214828	0.248386	-0.466667	1.43333	7.17516	0	58.6207	41.3793
FFGTALKIAANVLPTAICKILKKC	4	2562.48	9.70105	-0.000833325	0.656868	0.522222	1.67778	31.715	25	45.8333	29.1667	SASEFVELYVGMGASRVRDLFARAK	1	2758.42	8.5885	-0.2728	0.529468	-0.688889	1.25556	3.372	24	32	44	KSKYNGTKSVQIKKIKSFLTKI	7	2538.53	10.4769	-0.838182	0.38193	-2.13333	0.266667	-0.542729	0	40.9091	59.0909
FFPLVLGALGSILPKIF	1	1831.1	8.75085	0.691176	0.791004	0.755556	2.33333	58.9882	0	70.5882	29.4118	SKLFVVIGADVAGKALAYGAKAK	3	2276.33	9.82581	-0.15087	0.329567	-0.0777779	2.4	19.7617	43.4783	30.4348	26.087	SRKQLAMKAARKSAPATGGVKKPHRFR	9	2976.71	12.4867	-0.997778	0.256206	-1.66667	2.11928e-07	-36.7844	22.2222	70.3704	7.40741
FIITGLVRGLTKLF	2	1576.97	11.0016	0.555	0.909144	0.133333	1.64444	43.8286	0	28.5714	71.4286	YFTKWVEAASYTNVTRNVVIRFIKK	4	3032.66	10.1659	-0.2456	0.492885	-1	0.777778	22.304	0	56	44	GESSKLKSLLTNLANKMELWTVGYI	1	2794.49	8.43127	-0.228	0.389226	-0.722222	0.9	6.428	36	28	36
SLSRFLSFLKIVYPPAF	2	1984.12	9.995	0.305882	0.64088	0.677778	1.76667	46.8741	0	52.9412	47.0588	LTNLANKMELWTVGYIRLLKLYNV	2	2864.6	9.52673	0.0841667	0.487505	-0.444444	1.11111	28.4033	0	37.5	62.5	EHQRLKLANRQRCRTEVLSFDGSIL	2	2968.58	9.49768	-0.734	0.0790386	-2.26667	1.51111	-27.8232	16	52	32
FFGTALKIAANILPTAICKILKKC	4	2576.5	9.70105	0.0204167	0.655725	0.522222	1.71111	32.665	25	41.6667	33.3333	ANGHAMARKILRAGYYWLTME	2	2451.23	9.69592	-0.134286	0.360675	-0.911111	0.611111	4.13905	0	38.0952	61.9048	SDGSIISVGKELGLCEGESSKLKSLLTN	-1	2863.48	4.87146	-0.501071	0.308367	-1.53333	0.888889	-4.70428	0	67.8571	32.1429
FLSLLPSIVSGAVSLAKKL	2	1942.19	10.0035	0.318947	0.871241	0.2	2.18889	39.6137	36.8421	52.6316	10.5263	TNLEASRIRTWKDLITVFLRQYQY	2	3013.61	9.69421	-0.35	0.569264	-1.38889	1.12222	2.13	50	41.6667	8.33333	LECLQSGGVASDAKVGEDKMNLVTV	-2	2562.27	4.31604	-0.4604	0.217176	-1.5	0.711111	-10.7688	16	72	12
GLWSTIKNVGKEAAIAAGKAALGALGEQ	1	2723.5	8.49792	-0.228214	0.349854	-0.888889	1.44444	-4.53142	53.5714	32.1429	14.2857	VFHSKKAYAALISWNIYLFTKA	3	2570.41	9.82581	0.100455	0.376095	-0.544444	1.43333	33.0109	0	31.8182	68.1818	SGITEAGMNNYDILSSDLENNMVGGTCS	-4	2891.23	3.4342	-0.354643	0.379488	-1.41111	-0.0222222	-17.1221	0	53.5714	46.4286
GLWSTIKNVGKEAAIAAGKAVLGSLGEQ	1	2767.52	8.49792	-0.222143	0.347813	-0.888889	1.71111	0.368578	50	35.7143	14.2857	QVHKVEVDGVHIMFKLKAGVG	1	2290.26	8.51331	-0.332857	0.485911	-0.6	1.2	7.85047	19.0476	33.3333	47.619	HFGPPSYSFMTPWMKLVLYSTVAS	1	2745.33	8.50476	0.168333	0.429657	-0.455556	1.57778	35.8533	0	54.1667	45.8333
GLWSTIKQKGKEAAIAAAKAAGQAALGAL	3	2793.59	10.0018	-0.251724	0.385957	-1.78889	1.46667	-11.0462	62.069	27.5862	10.3448	MTGRLLDGSLAFESRILHYLIVR	1	2659.46	8.75085	0.0726087	0.373473	-0.566667	1.22222	21.2878	0	39.1304	60.8696	VASGPLSVVLMKGQCLRFLPAPLAGCEKAL	2	3067.67	8.90295	-0.0193333	0.246898	-0.122222	1.62222	17.3387	0	56.6667	43.3333
GVLDILKGAAKDLAGHVATKVINKI	2	2543.52	9.52844	-0.2824	0.377021	-0.366667	1.34444	4.06001	44	24	32	ALAVQAAIDSNVKLLKVYGDSALVIHQLRG	1	3161.79	8.50476	-0.098	0.444901	-0.322222	1.41111	12.864	26.6667	36.6667	36.6667	GHASIADLCKDLSTLEGAKFEGELQE	-4	2760.33	4.35364	-0.700769	0.279038	-1.1	0.722222	-24.6131	11.5385	80.7692	7.69231
GVVDILKGAGKDLLAHALSKLSEKV	1	2560.5	8.43811	-0.3904	0.432661	-0.744444	1.21111	-2.816	40	36	24	AVVWYTNLEASRIRTWKDLITVFL	1	2893.58	8.5885	0.09125	0.432185	-1.38889	1.12222	27.64	33.3333	37.5	29.1667	FGMPLFSPKVCNNICQRVVSSELLQSDS	0	3097.5	6.05579	-0.295357	0.166878	-0.677778	0.811111	6.09072	0	78.5714	21.4286
GVLDILKGAGKDLLAHALSKISEKV	1	2574.51	8.43811	-0.37	0.451719	-0.666667	1.28889	-1.90399	40	40	20	SSKLKSLLTNLANKMELWTVGYIRL	3	2877.61	9.9967	-0.1344	0.578263	-0.444445	0.944444	17.1136	16	24	60	AVTLYEAGKLGHASIADLCKDLSTL	-1	2588.35	5.38074	-0.2256	0.663472	-0.588889	0.866667	2.49441	36	52	12
GVLDILTGAGKDLLAHALSKLSEKV	0	2547.46	6.75305	-0.2504	0.519243	-0.744445	1.45556	-0.583993	40	40	20	MVAITLAKDGSSGTSTLVFRGL	1	2223.19	8.74744	0.0940909	0.312573	-1.33333	1.1	14.8845	0	50	50	FDGSILRSYALTPVYEAATRPIE	-1	2568.32	4.67834	-0.253913	0.445119	-0.777778	0.7	5.16696	0	82.6087	17.3913
GLLGGLLGPLLGGGGGGGGGLL	0	1761.02	5.52429	0.484091	0.408135	-0.4	1.8	7.10546	0	50	50	LAGAAVVWYTNLEASRIRTWKDLIT	1	2846.54	8.5885	-0.0272	0.379354	-1.38889	1.66667	9.96079	24	36	40	MPLFSPKVCNNICQRVVSSELLQS	1	2691.35	8.05872	-0.260833	0.231706	-0.577778	0.811111	15.5525	0	79.1667	20.8333
GVVDILKGAAKDLAGHLATKVMNKL	2	2561.47	9.52844	-0.3112	0.392433	-0.388889	1.38889	-1.3784	48	36	16	GKRIVFHSKKAYAALISWNIYLFTKA	5	3024.71	10.2958	-0.0784615	0.444001	-0.966667	1.43333	31.5008	0	23.0769	76.9231	FEEHRHAMQNLRKNLCDICAEYQ	-1	2847.3	6.02844	-0.901304	0.843431	-2.35556	0.366667	-37.0878	34.7826	56.5217	8.69565
FLPAIVGAAAKFLPKIFCAISKKC	4	2535.45	9.70105	0.03375	0.785641	0.244444	2.07778	36.2758	20.8333	37.5	41.6667	SKLKSLLTNLANKMELWTVGYIR	3	2677.5	9.9967	-0.202174	0.613089	-0.444445	0.9	12.8452	17.3913	21.7391	60.8696	RTEVLSFDGSILRSYALTPVYEAATRPI	0	3124.66	6.18054	-0.213571	0.227393	-0.6	1.51111	10.9393	17.8571	75	7.14286
FLPIIAGVAAKVLPKIFCAISKKC	4	2529.49	9.70105	0.0783333	0.672621	0.4	2.37778	44.8992	16.6667	33.3333	50	KLFELLAMSGLLMDYNWTEILKRK	1	2911.57	8.43127	-0.192083	0.488045	-1.4	2.17778	18.665	0	62.5	37.5	VQPLSRFDLDESSKVITVDIPLPL	-2	2680.47	4.22546	-0.384583	0.227192	-1.54444	1.53333	6.59917	0	66.6667	33.3333
FLPIIAGIAAKFLPKIFCTISKKC	4	2621.52	9.70105	0.0920833	0.673028	0.122222	2.41111	46.0033	20.8333	41.6667	37.5	GHRFILVAIDYFTKWVEAASYTNVTRN	1	3170.63	8.50305	-0.125185	0.411976	-1	2.17778	21.2378	0	44.4444	55.5556	LLQSDSFEEHRHAMQNLRKNLCDIC	-1	2999.42	6.01819	-0.7756	0.696189	-2.35556	0.188889	-35.6192	36	36	28
FLPVIAGVAANFLPKLFCAISKKC	3	2549.43	9.39001	0.149167	0.618182	0.322222	2.34444	41.0383	0	58.3333	41.6667	AIDSNVKLLKVYGDSALVIHQLR	1	2551.45	8.50476	-0.231739	0.53993	-0.222222	1.38889	9.09043	0	52.1739	47.8261	LECLQSGGVASDAKVGEDKMNLVTVS	-2	2649.3	4.31604	-0.463077	0.188579	-1.5	0.711111	-9.76461	15.3846	69.2308	15.3846
FLPIIAGAAAKVVQKIFCAISKKC	4	2518.45	9.70105	0.00166671	0.685754	0.233333	2.11111	35.2617	29.1667	29.1667	41.6667	KASNGHRFILVAIDYFTKWVE	1	2493.32	8.50476	-0.206667	0.750503	-0.8	2.17778	15.5533	0	38.0952	61.9048	DSFEEHRHAMQNLRKNLCDICAEY	-2	2921.3	5.38586	-0.945417	0.922719	-2.35556	0.366666	-35.86	37.5	54.1667	8.33333
FLPIIAGAAAKVVEKIFCAISKKC	3	2519.44	9.30798	-0.0425	0.714389	0.233333	2.11111	34.5075	29.1667	29.1667	41.6667	TGRLLDGSLAFESRILHYLIVRIL	1	2754.59	8.75085	0.169167	0.408479	-0.566667	1.81111	29.8508	41.6667	37.5	20.8333	GPAAKVLYQKEKAKESSRQLMNYASGR	4	3009.58	9.995	-0.907037	0.33127	-2.55556	0.1	-29.0904	0	22.2222	77.7778
GLMDTIKGVAKTVAASWLDKLKCKITGC	3	2949.59	9.24304	-0.361071	0.497363	-0.755556	0.888889	7.26	46.4286	39.2857	14.2857	GKRIVFHSKKAYAALISWNI	4	2301.31	10.4615	-0.1465	0.39624	-0.966667	1.1	19.723	0	30	70	PISGASSEHQRLKLANRQRCRTEVLSFD	2	3197.65	9.49768	-0.796071	0.0468524	-2.26667	0.0333333	-30.2571	35.7143	42.8571	21.4286
GIFSKFGGKAIKNLFIKGAKNIGKEVGMDVIRTGIDVAGCKIKGEC	5	4809.62	9.62756	-0.446087	0.0618104	-1.46667	1.12222	3.68174	19.5652	45.6522	34.7826	EGSFGMHANGHAMARKILRAGYYWLT	2	2936.43	9.69763	-0.122692	0.487412	-0.911111	0.611111	2.08155	34.6154	42.3077	23.0769	KSFLTKIILPAELSGLKSHAVTLYEAG	1	2885.63	8.43811	-0.131852	0.0539805	-0.4	1.66667	21.3533	18.5185	29.6296	51.8519
GIFSLIKGAAQLIGKTVAKEAGKTGLELMACKVTKQC	4	3805.1	9.51477	-0.321351	0.182593	-1.18889	1.56667	6.02107	59.4595	29.7297	10.8108	NGHAMARKILRAGYYWLTMES	2	2467.23	9.69592	-0.177619	0.381558	-0.644444	0.611111	4.15714	0	33.3333	66.6667	ECDSKEVILPGVNLIFDGSELHPFDIGAC	-5	3116.48	4.01526	-0.396897	0.287367	-1.1	2.16667	3.5669	0	62.069	37.931
GLLDSLKNLAINAAKGAGQSVLNTLSCKLSKTC	3	3330.8	9.30798	-0.304545	0.299433	-0.788889	1.02222	-4.35636	30.303	39.3939	30.303	FTKWVEAASYTNVTRNVVIRFIKKEI	3	3111.72	9.99329	-0.290769	0.457358	-1	0.777778	14.7046	0	50	50	EKYEWVPLSIEFGMPLFSPKVCNNI	-1	2939.46	4.78601	-0.274	0.348855	-0.833333	1.21111	20.0808	0	76	24
FLPAVLRVAAKIVPTVFCAISKKC	4	2573.5	9.85144	0.0675	0.737016	0.644444	2.46667	41.73	0	45.8333	54.1667	VWYTNLEASRIRTWKDLITVFL	1	2723.48	8.5885	0.0159091	0.422601	-1.38889	1.12222	19.5264	36.3636	36.3636	27.2727	RKNLCDICAEYQATGPAAKVLY	1	2426.21	8.02112	-0.55	0.462462	-0.666667	0.755556	-6.38364	0	81.8182	18.1818
FLPAVLRVAAQVVPTVFCAISKKC	3	2559.44	9.50452	0.11375	0.662814	0.655555	2.43333	39.53	0	58.3333	41.6667	VWYTNLEASRIRTWKDLITVFLR	2	2879.58	9.97791	-0.0965217	0.510785	-1.38889	1.12222	19.6922	39.1304	34.7826	26.087	ASIADLCKDLSTLEGAKFEGELQEFA	-4	2784.35	4.07849	-0.547308	0.402139	-1.1	0.522222	-17.3862	15.3846	76.9231	7.69231
GLLGSLFGAGKKVACALSGLC	2	1964.06	8.90295	0.197619	0.669969	-0.155556	2.13333	20.9229	0	61.9048	38.0952	NLEASRIRTWKDLITVFLRQY	2	2621.44	9.97791	-0.320476	0.616312	-1.38889	1.12222	6.95428	0	42.8571	57.1429	KVITVDIPLPLKNSDGSIISVG	0	2264.3	5.96008	-0.197727	0.353403	-0.855556	1.53333	20.0573	0	63.6364	36.3636
GLLGSIFGAGKKIACALSGLC	2	1978.07	8.90295	0.229048	0.698828	-0.0777777	2.16667	24.1133	0	57.1429	42.8571	LVQKEVQTLLQSALAIALSIIR	1	2406.46	8.74744	0.147273	0.656986	-0.755556	2.85556	24.3409	50	36.3636	13.6364	LAMKAARKSAPATGGVKKPHRFRPSTVA	7	2932.67	12.3141	-0.678214	0.312688	-2.35556	1.05964e-07	-23.6321	0	89.2857	10.7143
GAIKDALKGAAKTVAVELLKKAQCKLEKTC	4	3127.78	9.44812	-0.743333	0.285258	-1.61111	1.27778	-12.7167	53.3333	40	6.66667	KWVEAASYTNVTRNVVIRFIKK	4	2621.48	10.4462	-0.376818	0.502459	-1	0.777778	16.8418	0	54.5455	45.4545	GDGSHNNDKLMVEESDVGTEMLK	-4	2504.12	4.29041	-0.986957	0.732397	-2.52222	0.266667	-45.9757	0	56.5217	43.4783
GFKGAFKNVMFGIAKSAGKSALNALACKIDKSC	5	3374.77	9.78821	-0.350303	0.189646	-0.655556	1.4	0.716369	36.3636	36.3636	27.2727	RAKVVALVVDVFANGALNFAKELN	1	2557.44	8.59021	-0.0870833	0.68885	-0.511111	2.87778	18.5158	37.5	25	37.5	ECLQSGGVASDAKVGEDKMNLVTVSNDEPS	-4	3078.41	4.01697	-0.787333	0.147546	-1.5	0.711111	-30.686	13.3333	63.3333	23.3333
GLLDSFKNAMIGIAKSAGKTALNKIACKIDKTC	4	3422.85	9.51477	-0.448182	0.340117	-0.644444	1.24444	-4.0697	48.4848	33.3333	18.1818	MKYRMEKLVELYIKEVVRLH	2	2576.43	9.40198	-0.5035	0.746279	-1.18889	0.966667	16.432	40	45	15	IRKYQKNTELLIRKLPFQRLVREIA	5	3124.87	10.9999	-0.6408	0.204037	-2.33333	0.577778	-5.2312	24	52	24
GFLDSFKNAMIGVAKSVGKTALSTLACKIDKSC	3	3402.77	9.24304	-0.308788	0.394788	-0.122222	1.47778	4.81272	21.2121	51.5152	27.2727	KASNGHRFILVAIDYFTKWVEA	1	2564.35	8.50476	-0.18	0.707163	-0.8	2.17778	16.7027	0	50	50	LWTVGYIRLLKLYNVRESNQFS	2	2698.46	9.69592	-0.0677272	0.0917994	-1.51111	1.11111	16.7318	18.1818	59.0909	22.7273
FMGGLIKAATKIVPAAYCAITKKC	4	2497.36	9.59509	-0.0808333	0.702498	0.288889	2.02222	23.6808	29.1667	45.8333	25	ESSKLKSLLTNLANKMELWTVGYIRL	2	3006.66	9.52673	-0.240769	0.48174	-0.444445	0.944444	10.9669	19.2308	26.9231	53.8462	VGTEMLKRKKKYRVDILRCESL	4	2664.49	9.86169	-0.896364	0.370949	-2.8	0.722223	-16.0827	22.7273	36.3636	40.9091
GILSSFKGVAKGVAKNLAGKLLDELKCKITGC	4	3260.84	9.51477	-0.3875	0.347131	-0.566667	1.24444	6.14	53.125	37.5	9.375	EFVELYVGMGASRVRDLFARAK	1	2513.32	8.5885	-0.279091	0.577692	-0.688889	1.25556	7.07363	27.2727	27.2727	45.4545	QTARKSTRGKASRKQLAMKAARKSAPATG	9	3055.73	12.4867	-1.02586	0.3739	-2.26667	-0.222222	-46.3124	48.2759	41.3793	10.3448
FLPILAGLAAKLVPKVFCSITKKC	4	2559.5	9.70105	0.0366667	0.634327	0.0888883	2.25556	40.8158	12.5	54.1667	33.3333	YRMEKLVELYIKEVVRLHGI	1	2487.4	8.43811	-0.3115	0.768579	-0.333333	0.966667	18.602	0	35	65	SSVLPGSTGLVHFGPPSYSFMTPWMKLVL	1	3134.6	8.59875	0.204138	0.575946	-0.455556	1.34444	32.5676	0	72.4138	27.5862
FLPILAGLAANILPKVFCSITKKC	3	2559.47	9.39001	0.134583	0.573777	0.0888884	2.25556	40.22	0	66.6667	33.3333	LEASRIRTWKDLITVFLRQYQYN	2	2912.57	9.69421	-0.351304	0.464616	-1.38889	1.12222	5.58522	43.4783	47.8261	8.69565	EHRHAMQNLRKNLCDICAEYQATGP	0	2897.35	6.90686	-0.8552	0.638338	-1.73333	0.366667	-35.0624	0	76	24
FFPIIAGMAAKLIPSLFCKITKKC	4	2639.48	9.70105	0.0683333	0.606601	0.0444443	2.01111	42.0042	16.6667	45.8333	37.5	LLDNSMVAITLAKDGSSGTSTLVFRGL	0	2765.46	5.96008	0.0107408	0.436884	-1.33333	1.44444	6.78742	0	51.8519	48.1481	GESGITEAGMNNYDILSSDLENNMVGGT	-5	2887.25	3.38464	-0.435357	0.278946	-1.41111	-0.0222223	-22.3393	0	57.1429	42.8571
FLPIIAGMAAKVICAITKKC	3	2090.18	9.39001	0.1565	0.67133	0.566667	2.12222	41.924	0	45	55	KDLIIMWAFHTGRQLDWAHLVR	1	2705.44	8.7594	-0.105	0.309586	-1.23333	1.61111	13.4582	0	50	50	VASDAKVGEDKMNLVTVSNDEP	-3	2317.11	4.10583	-0.861818	0.288038	-1.5	0.233333	-35.2082	0	63.6364	36.3636
FFPIIAGMAAKVICAITKKC	3	2124.17	9.39001	0.1645	0.678103	0.566667	2.12222	43.42	0	30	70	ANGHAMARKILRAGYYWLTMES	2	2538.26	9.69592	-0.152273	0.347881	-0.911111	0.611111	1.29364	0	36.3636	63.6364	DILSSDLENNMVGGTCSIPFEG	-4	2297.02	3.4342	-0.335455	0.198562	-0.677778	1.12222	-5.25909	0	68.1818	31.8182
FMGSALRIAAKVLPAALCQIFKKC	4	2578.43	9.85144	0.02375	0.639449	0.455555	1.92222	27.7758	45.8333	37.5	16.6667	LVAIDYFTKWVEAASYTNVTRNVVIR	1	3027.62	8.49622	-0.0311538	0.312801	-1	0.855556	26.2354	0	61.5385	38.4615	KHSAVLVQPLSRFDLDESSKVITV	0	2667.46	6.75476	-0.435833	0.436791	-1.54444	1.23333	4.74168	0	70.8333	29.1667
FFGSVLKVAAKVLPAALCQIFKKC	4	2580.47	9.70105	0.0345834	0.719287	0.655556	1.92222	37.7183	45.8333	37.5	16.6667	GRLLDGSLAFESRILHYLIVRILL	1	2766.63	8.75085	0.258333	0.362626	-0.566667	1.81111	35.4842	41.6667	37.5	20.8333	LHPFDIGACLQARQPISLIAEATAGSASL	-1	2949.54	5.32092	-0.0648276	0.238561	-0.4	1.46667	2.53655	27.5862	65.5172	6.89655
FLPGLIAGIAKML	1	1342.8	8.75085	0.635385	0.940351	1.12222	2.08889	39.4723	0	61.5385	38.4615	RIVFHSKKAYAALISWNIYL	3	2392.34	9.9967	0.1515	0.370906	-0.544444	1.32222	35.752	0	45	55	GAKFEGELQEFANHAFSLRCVLECLQSGG	-2	3139.49	4.90564	-0.378276	0.392173	-1.1	1.31111	-7.94827	44.8276	31.0345	24.1379
FLPIALKALGSIFPKIL	2	1840.16	10.0035	0.434706	0.915313	0.255556	1.86667	49.3106	0	70.5882	29.4118	SSKLKSLLTNLANKMELWTVGYIRLLK	4	3118.79	10.171	-0.185185	0.684067	-0.444445	0.944444	17.2148	14.8148	22.2222	62.963	LHPFDIGACLQARQPISLIAEATAGSASLA	-1	3020.57	5.32092	-0.05	0.240673	-0.4	1.46667	3.276	30	60	10
FLGAIAAALPHVINAVTNAL	0	1975.13	6.74109	0.4975	0.783227	0.244444	2.41111	25.999	20	50	30	ILLKELNRLLRFNGYFVYSA	2	2428.36	9.69592	0.1195	0.658638	-0.811111	0.855556	29.836	15	60	25	LRFLPAPLAGCEKALIWSWDGSTV	0	2629.37	6.06262	-0.0104167	0.386182	-0.377778	1.43333	14.7142	0	66.6667	33.3333
FGAIAAALPHVISAIKNAL	1	1876.09	8.75769	0.346842	0.783323	0.222222	1.95556	25.7053	26.3158	47.3684	26.3158	FVELYVGMGASRVRDLFARA	1	2256.18	8.74402	0.011	0.435512	-0.688889	1.25556	17.32	25	35	40	ASSEHQRLKLANRQRCRTEVLS	3	2581.36	10.694	-0.945909	0.160315	-2.26667	-0.777778	-45.5491	36.3636	45.4545	18.1818
FVGAIAAALPHVISAIKNAL	1	1975.16	8.75769	0.4025	0.789199	0.222222	2.45556	28.403	25	50	25	NMKYRMEKLVELYIKEVVRLH	2	2690.48	9.40198	-0.556667	0.767163	-1.44444	0.966667	14.1943	42.8571	42.8571	14.2857	DKMNLVTVSNDEPSSPISEISLTD	-4	2590.23	3.76917	-0.690833	0.259021	-1.32222	0.511111	-14.7383	0	58.3333	41.6667
IIGAIAAALPHVINAIKNTF	1	2046.2	8.75769	0.346	0.840926	-0.077778	2.67778	25.109	25	50	25	VVWYTNLEASRIRTWKDLITVFLRQ	2	3106.71	9.97791	-0.104	0.485	-1.38889	1.12222	22.3872	40	28	32	RPSTVALREIRKYQKNTELLIRKLP	5	3021.79	10.9999	-0.8168	0.735036	-2.67778	0.355556	-13.8088	36	36	28
LLSLALAALPKLFCLIFKKC	3	2204.32	9.39001	0.343	0.676354	0.944444	2.62222	56.643	35	35	30	SRAKVVALVVDVFANGALNFAKELNLLSY	1	3120.73	8.49622	0.0337931	0.545825	-0.511111	2.87778	23.9476	44.8276	20.6897	34.4828	SPISGASSEHQRLKLANRQRCRTEVL	3	2935.55	10.694	-0.807692	0.0863835	-2.26667	-0.266667	-36.4954	42.3077	42.3077	15.3846
IIPLPLGYFAKKT	2	1459.88	9.70276	0.00923077	0.407837	-0.377778	1.61111	33.8354	0	84.6154	15.3846	NKMELWTVGYIRLLKLYNVR	3	2508.4	9.99329	-0.1315	0.350708	-0.333333	1.11111	27.464	0	30	70	CDSKEVILPGVNLIFDGSELHPFDIGACL	-4	3100.52	4.10071	-0.234138	0.417845	-1.1	2.16667	8.52	0	65.5172	34.4828
FFPLALLCKVFKKC	3	1655.93	9.39001	0.0585715	0.618016	0.8	1.91111	53.4014	0	57.1429	42.8571	TNLANKMELWTVGYIRLLKLYNV	2	2751.51	9.52673	0.00869566	0.458263	-0.444444	1.11111	26.0774	0	39.1304	60.8696	AGCEKALIWSWDGSTVGGLGGKHEGNLVK	0	2968.49	6.74963	-0.391379	0.248287	-1.32222	0.633333	-13.709	0	62.069	37.931
GLKDIFKAGLGSLVKGIAAHVAN	2	2278.32	9.70276	-0.0947826	0.574045	0.0888889	1.42222	8.66261	39.1304	34.7826	26.087	AGAAVVWYTNLEASRIRTWKDLITV	1	2832.53	8.5885	-0.0416	0.354928	-1.38889	1.16667	14.8344	0	28	72	NLYKSKYNGTKSVQIKKIKSFLT	6	2687.54	10.2223	-0.706957	0.272436	-2.18889	0.266666	-1.66262	30.4348	56.5217	13.0435
GLKEIFKAGLGSLVKGIAAHVAN	2	2292.33	9.70276	-0.0786956	0.558035	0.0888889	1.42222	10.8748	39.1304	30.4348	30.4348	QVHKVEVDGVHIMFKLKAGV	1	2233.24	8.51331	-0.34	0.510666	-0.6	1.2	7.894	20	35	45	QLMNYASGRWNPLMDPSSPISG	0	2420.13	5.83533	-0.315	0.690574	-1.63333	0.122222	-11.4491	0	86.3636	13.6364
GLKEIFKAGLGSLVKGIAAHVAS	2	2265.32	9.70276	-0.0313043	0.563557	0.0888889	1.42222	13.5043	39.1304	30.4348	30.4348	GAAVVWYTNLEASRIRTWKD	1	2335.21	8.5885	-0.3175	0.301662	-1.38889	1.04444	3.75999	0	40	60	GELQEFANHAFSLRCVLECLQSGGVA	-2	2777.33	4.75183	-0.19	0.327851	-1.02222	1.31111	-1.51924	46.1538	46.1538	7.69231
ILGKLLSTAAGLLSNL	1	1582.97	8.75085	0.425625	0.843327	0.555555	1.87778	23.06	0	62.5	37.5	QVHKVEVDGVHIMFKLKAGVGT	1	2391.31	8.51331	-0.332273	0.47824	-0.6	1.2	7.56909	18.1818	31.8182	50	KLVLYSTVASGPLSVVLMKGQCLRFLP	3	2918.65	9.7865	0.155926	0.105395	-0.111111	1.62222	40.123	18.5185	48.1481	33.3333
IPPFIKKVLTTVF	2	1501.93	10.0035	0.169231	1.01435	0.4	1.14444	49.4215	0	46.1538	53.8462	DNSMVAITLAKDGSSGTSTLVFRGL	0	2539.3	5.96008	-0.134	0.381987	-1.33333	1.44444	5.3512	0	48	52	ILRCESLASLAPATLDRLFVRD	0	2458.34	6.1156	-0.21	0.1979	-0.233333	1.52222	9.30182	18.1818	59.0909	22.7273
FFFLSRIF	1	1075.59	9.75061	1.07625	0.703287	0	0	71.2375	0	25	75	VFHSKKAYAALISWNIYLFTK	3	2499.37	9.82581	0.0871429	0.380731	-0.544444	1.43333	35.3676	0	33.3333	66.6667	KLPFQRLVREIAQDFKTNLYFQ	2	2753.5	9.69592	-0.519546	0.50097	-1.16667	0.233333	2.92727	45.4545	40.9091	13.6364
GILSGILGMGKKLVCGLSGLC	2	2018.11	8.90295	0.294286	0.740029	0.0444445	2.11111	32.0314	0	38.0952	61.9048	TGRLLDGSLAFESRILHYLIVRILL	1	2867.67	8.75085	0.2352	0.335851	-0.566667	1.81111	32.2632	44	36	20	TKIILPAELSGLKSHAVTLYEAGKLGHA	1	2916.64	8.44666	-0.223571	0.349985	-0.588889	1.34444	9.47286	28.5714	57.1429	14.2857
GILSGILGAGKSLVCGLSGLC	1	1917.04	8.05872	0.385238	0.642098	0.377778	2.11111	30.56	0	47.619	52.381	KLKSLLTNLANKMELWTVGYIR	3	2590.47	9.9967	-0.187273	0.620716	-0.444445	0.9	14.4018	0	22.7273	77.2727	LENNMVGGTCSIPFEGDGSHNNDKLMVE	-4	3006.32	4.17249	-0.613929	0.354585	-2.52222	1.12222	-26.5886	0	71.4286	28.5714
GILSGVLGMGKKIVCGLSGLC	2	2004.09	8.90295	0.277143	0.722298	0.0111112	2.18889	33.0505	0	38.0952	61.9048	KSLLTNLANKMELWTVGYIR	2	2349.29	9.69934	-0.124	0.543175	-0.444445	0.844444	16.945	0	35	65	NDEPSSPISEISLTDKSGESGITEAGMNNY	-5	3141.39	3.76917	-0.791	0.18896	-1.28889	0.511111	-33.056	0	63.3333	36.6667
GILSNVLGMGKKIVCGLSGLC	2	2061.11	8.90295	0.209048	0.743762	-0.333333	2.18889	29.3981	0	47.619	52.381	HSKKAYAALISWNIYLFTKA	3	2324.27	9.82581	-0.0615	0.406099	-0.433333	1.43333	26.237	0	25	75	SDLENNMVGGTCSIPFEGDGSH	-4	2264.93	3.91272	-0.581818	0.272879	-0.677778	1.12222	-28.9118	0	72.7273	27.2727
SILSGNFGVGKKIVCGLSGLC	2	2051.09	8.90295	0.124762	0.591111	-0.7	2.18889	24.9867	0	61.9048	38.0952	MTGRLLDGSLAFESRILHYLIVRILL	1	2998.72	8.75085	0.28	0.302451	-0.566667	1.81111	30.5731	46.1538	34.6154	19.2308	GGVASDAKVGEDKMNLVTVSNDEPSSPI	-3	2815.35	4.10583	-0.709643	0.31986	-1.5	0.333333	-26.7171	0	75	25
AVLDILKDVGKGLLSHFMEKV	0	2311.3	6.75305	-0.227619	0.815204	-0.344444	1.26667	11.6819	0	61.9048	38.0952	LHVLALRGLHALTLVTLTVERTT	1	2526.5	9.61218	0.224783	0.318165	0.155556	2.16667	24.9643	21.7391	43.4783	34.7826	VNLIFDGSELHPFDIGACLQAR	-2	2414.21	4.5365	-0.180909	0.228091	-1.1	1.08889	6.87546	0	86.3636	13.6364
AVLDFIKAAGKGLVTNIMEKVG	1	2273.28	8.49792	-0.117273	0.596886	-0.133333	1.47778	11.3291	0	45.4545	54.5455	LEASRIRTWKDLITVFLRQYQ	2	2635.46	9.97791	-0.330952	0.589712	-1.38889	1.12222	4.3781	28.5714	47.619	23.8095	ASRKQLAMKAARKSAPATGGVKKPHR	8	2744.58	12.3175	-0.998846	0.385936	-1.6	3.17891e-07	-38.9862	30.7692	61.5385	7.69231
GMWSKIKNAGKAAKAAAKAAGKAALGAVSEAM	5	3057.66	10.3009	-0.405	0.594605	-1.22222	1.17778	-16.6662	65.625	28.125	6.25	ANGHAMARKILRAGYYWLTM	3	2322.19	10.2787	0.00399998	0.523526	-0.911111	0.611111	7.488	20	45	35	SSPISEISLTDKSGESGITEAGMNNYD	-4	2801.26	3.83411	-0.658148	0.279013	-1.41111	0.511111	-25.503	0	59.2593	40.7407
GVIKSVLKGVAKTVALGML	3	1883.16	10.3026	0.191053	0.653836	0.122222	1.41111	34.1695	0	36.8421	63.1579	VNMKYRMEKLVELYIKEVVRLHG	2	2846.57	9.40198	-0.453043	0.677552	-1.44444	0.966667	11.4017	43.4783	34.7826	21.7391	KYEWVPLSIEFGMPLFSPKVCNNI	0	2810.42	6.1344	-0.164583	0.242668	-5.29819e-08	1.21111	26.2983	0	75	25
SAVGRHGRRFGLRKHRKH	7	2154.24	12.6046	-1.08611	0.243711	-2.1	-0.966667	-50.2289	0	72.2222	27.7778	VWYTNLEASRIRTWKDLITVFLRQY	2	3170.7	9.69421	-0.1428	0.460784	-1.38889	1.12222	15.908	40	36	24	IEFGMPLFSPKVCNNICQRVVSSELL	0	2922.48	6.12927	-0.116538	0.217501	-0.577778	1.05556	18.2808	0	73.0769	26.9231
FLLFPLMCKIQGKC	2	1639.87	8.90295	0.128571	0.493796	-0.0666669	1.95556	40.0986	0	64.2857	35.7143	DNSMVAITLAKDGSSGTSTLVFRGL	0	2539.3	5.96008	-0.134	0.381987	-1.33333	1.44444	5.3512	0	48	52	DIGACLQARQPISLIAEATAGSASLATK	0	2755.45	6.06262	-0.221429	0.210601	-0.4	1.46667	-2.02786	42.8571	42.8571	14.2857
FVLPLVMCKILRKC	3	1661.95	9.50452	0.157143	0.509415	0.788889	2.15556	54.54	0	50	50	KVVVEKLDFIQAVERSIAGIEKKT	1	2699.56	8.43127	-0.622917	0.658513	-0.688889	1.42222	3.77083	41.6667	45.8333	12.5	AGCEKALIWSWDGSTVGGLGGKH	0	2328.13	6.7428	-0.28087	0.193173	-0.466667	0.633333	-9.00174	0	39.1304	60.8696
												RFILVAIDYFTKWVEAASYTNVTRNVV	1	3174.69	8.49622	0.0433333	0.365155	-1	2.17778	29.0667	0	44.4444	55.5556	PLFSPKVCNNICQRVVSSELLQSDSFEE	-2	3167.53	4.40662	-0.545714	0.334807	-0.677778	0.733333	-1.72714	0	82.1429	17.8571
												LDNSMVAITLAKDGSSGTSTLVFRGL	0	2652.38	5.96008	-0.0588461	0.398711	-1.33333	1.44444	4.99001	0	50	50	SGGVASDAKVGEDKMNLVTVSND	-2	2292.09	4.22546	-0.675217	0.27499	-1.5	0.333333	-20.2817	0	73.913	26.087
Average	2.31893	2413.95	9.01048	-0.00102999	0.65969	-0.219113	1.64463	20.7084	18.9201	47.6359	33.4441	KLFVVIGADVAGKALAYGAKAKG	3	2246.31	9.82581	-0.136087	0.356795	-0.0777779	2.4	16.9843	39.1304	30.4348	30.4348	SNQFSPEEKYEWVPLSIEFGMPLFSP	-3	3057.45	4.09387	-0.390769	0.293173	-2.08889	1.21111	9.60922	0	69.2308	30.7692
Standard deviation	1.72643	782.171	1.32811	0.39798	0.259722	0.837435	0.605027	21.687	20.6861	14.0598	17.0482	ESSKLKSLLTNLANKMELWTVGYI	1	2737.47	8.43127	-0.229583	0.397923	-0.444445	0.9	8.92417	20.8333	29.1667	50	PLKNSDGSIISVGKELGLCEGESSKLKSL	0	2987.58	6.24719	-0.641724	0.270136	-1.53333	0.888889	-14.82	0	75.8621	24.1379
												MKYRMEKLVELYIKEVVRLHGI	2	2746.54	9.40198	-0.376818	0.685226	-1.18889	0.966667	17.1436	40.9091	36.3636	22.7273	GPLSVVLMKGQCLRFLPAPLAGCE	1	2498.32	8.05872	-0.02625	0.0948769	-0.111111	1.43333	23.95	0	54.1667	45.8333
												SNVKLLKVYGDSALVIHQLRGEW	1	2624.44	8.50476	-0.259565	0.521893	-0.388889	1.38889	6.25043	0	34.7826	65.2174	RKQLAMKAARKSAPATGGVKKPHRFRPST	9	3174.81	12.4867	-0.989655	0.247575	-2.35556	3.17891e-07	-33.2766	17.2414	75.8621	6.89655
												NLEASRIRTWKDLITVFLRQYQY	2	2912.57	9.69421	-0.351304	0.594027	-1.38889	1.12222	3.76608	52.1739	39.1304	8.69565	FDLDESSKVITVDIPLPLKNSDGSIISV	-3	3000.59	4.03577	-0.387857	0.394437	-0.855556	1.53333	4.32929	0	64.2857	35.7143
												MELWTVGYIRLLKLYNVRESN	1	2596.38	8.49622	-0.12381	0.320286	-1.44444	1.11111	20.6743	33.3333	47.619	19.0476	DGSIISVGKELGLCEGESSKLKSLLTNLA	-1	2960.57	4.87146	-0.389655	0.36163	-1.53333	0.9	-0.073784	0	48.2759	51.7241
												AVVWYTNLEASRIRTWKDLITVF	1	2780.5	8.5885	0.016087	0.463459	-1.38889	0.622222	24.053	30.4348	39.1304	30.4348	SRFDLDESSKVITVDIPLPLKNS	-1	2572.37	4.68518	-0.645217	0.310234	-1.54444	1.53333	-4.4887	0	65.2174	34.7826
												NVKLLKVYGDSALVIHQLRG	2	2222.29	9.69934	-0.2035	0.451897	-0.222222	1.38889	14.945	0	35	65	NNMVGGTCSIPFEGDGSHNNDKLMVEES	-4	2980.26	4.17249	-0.697857	0.210326	-2.52222	1.12222	-26.0429	0	71.4286	28.5714
												DGILLKELNRLLRFNGYFVYSA	1	2600.41	8.49622	-0.0486363	0.499248	-0.811111	0.855555	26.8391	31.8182	45.4545	22.7273	MTPWMKLVLYSTVASGPLSVVLMKG	2	2707.45	9.70276	0.2924	0.426041	0.466667	1.62222	45.8144	0	52	48
												RKTFGIFIKLGESFSLGSLLNQY	2	2617.43	9.69934	-0.0295652	0.315449	0.0666666	1.44444	25.6513	0	56.5217	43.4783	LTKIILPAELSGLKSHAVTLYEAGKLGH	1	2958.69	8.44666	-0.172143	0.399619	-0.4	1.34444	11.1979	32.1429	53.5714	14.2857
												SEFVELYVGMGASRVRDLFARAK	1	2600.35	8.5885	-0.29	0.548566	-0.688889	1.25556	8.91043	26.087	26.087	47.8261	NRQRCRTEVLSFDGSILRSYALT	2	2684.38	9.49768	-0.473478	0.151845	-2	1.51111	-8.62	0	52.1739	47.8261
												NDGILLKELNRLLRFNGYFVY	1	2556.39	8.49622	-0.120952	0.448494	-0.811111	0.855555	19.6429	38.0952	47.619	14.2857	SPISEISLTDKSGESGITEAGM	-3	2208.05	4.00159	-0.51	0.221012	-1.17778	0.511111	-20.4891	0	54.5455	45.4545
																								PSYSFMTPWMKLVLYSTVASGPLSV	1	2760.39	8.49792	0.25	0.297188	-0.333333	1.57778	39.8528	0	60	40
												Average	1.704	2672.86	9.13341	-0.128049	0.497217	-0.787778	1.36087	16.4203	18.7819	39.8708	41.3472
												Standard deviation	0.951943	266.15	0.84855	0.192563	0.123728	0.443261	0.582836	9.60773	19.4948	11.2185	19.0415	Average	-0.131737	2759.38	6.6504	-0.47259	0.349507	-1.29448	0.896584	-7.15051	12.5767	59.3701	28.0532
																								Standard deviation	3.16648	249.658	2.56747	0.358023	0.167627	0.772988	0.679528	22.7689	16.7182	15.0376	14.1582
