# Supplementary material for: Probing Protein Sequences as Sources for Encrypted Antimicrobial Peptides
Source: PLoS One. 2012 Sep 28;7(9):e45848. doi: 10.1371/journal.pone.0045848 (PMC3461044; doi:10.1371/journal.pone.0045848)
Supplement: Table S2 — Numerical data from the fitting of the main phase transition of DMPC and 2∶1 DMPC:DMPG LUVs added with peptides at 4 mol% to a non-two state transition with two components (sharp and broad) and component loadings of the principal component analysis applied to the data. (XLSX) [file pone.0045848.s006.xlsx]

## Sheet: Table S2
Table S2. Numerical data from the fitting of the main phase transition of DMPC and 2:1 DMPC:DMPG LUVs added with peptides at 4 mol% to a non-two state transition with two components (sharp and broad) and component loadings of the principal component analysis applied to the data.
	DMPC												2:1 DMPC/DMPG
	Tm broad		DH broad		DHvh broad		Tm sharp		DH sharp		DHvh sharp		Totheat	Tm broad		DH broad		DHvh broad		Tm sharp		DH sharp		DHvh sharp		Totheat		Principal component loadings of the PCA depicted in Figure 4					Correlation of original variables to the principal components of the PCA depicted in Figure 4
	fitted	std dev	fitted	std dev	fitted	std dev	fitted	std dev	fitted	std dev	fitted	std dev		fitted	std dev	fitted	std dev	fitted	std dev	fitted	std dev	fitted	std dev	fitted	std dev
DMPC & 2:1 DMPC/DMPG	23.37	0.0397	2980	93	259000	6370	24.09	0.0059	2070	72.9	964000	27800	5210	23.62	0.0524	2490	139	339000	11000	24.26	0.00675	2240	118	1010000	38100	4810
Q6TV81(25-52)	25.19	0.0368	2730	37.6	117000	1440	22.36	0.01592	556	28.9	346000	11800	3237	25.65	0.0724	1830	43.9	104000	3090	0	0	0	0	0	0	1872
PS - 2	24.17	0.0778	3290	73.1	95700	2170	22.57	0.0109	1470	45.4	514000	14000	4625	24.13	0.084	3310	96.6	108000	3400	23.09	0.01261	1780	72.9	503000	16400	4926			Component 1	Component 2	Component 3			Component 1	Component 2	Component 3
A4HW34(187-217)	24.45	0.0704	2500	133	213000	5700	23.31	0.01022	1940	120	485000	14900	4478	25.57	0.0912	2300	84.1	133000	3790	24.03	0.00725	2450	61.8	501000	9570	4699		TmPGbr	0.238	0.428	0.171		TmPGbr	0.659	0.594	0.212
A5LDU0(184-211)	23.48	0.0462	2800	104	268000	8410	24.18	0.00704	1960	78.2	1030000	32700	5015	24.66	0.0643	2590	85.2	134000	5070	24.12	0.00931	1910	76.6	546000	15400	4521		DHPGbr	-0.169	-0.353	0.511		DHPGbr	-0.468	-0.49	0.637
O43312(33-62)	25.31	0.0582	2810	69.5	128000	3770	22.15	0.0069	2080	42.6	512000	9030	4810	24.95	0.02921	1160	15.6	144000	2410	0	0	0	0	0	0	1091		DHVH,PGbr	-0.219	-0.309	-0.478		DHVH,PGbr	-0.607	-0.428	-0.596
DS 01	24.75	0.0595	1240	29.7	115000	2760	20.49	0.0844	231	26.1	209000	15600	1433	25.77	0.0545	1730	27.4	83100	1510	19.32	0.0791	309	22.6	165000	9720	1982		TmPGsh	-0.273	-0.107	-		TmPGsh	-0.757	-0.149	-0.121
Nattererin-1	25.06	0.0791	2950	84.7	108000	2240	21.94	0.03138	817	73.6	242000	11400	3739	26.03	0.1035	1830	86.8	123000	4360	22.18	0.2455	325	82.7	171000	22000	2089		DHPGsh	-0.241	0.452	-		DHPGsh	-0.67	0.627	-0.083
DS 01 (1-12)	23.49	0.0379	2580	82.1	282000	7290	24.18	0.00576	1800	61.8	1060000	28700	4571	23.58	0.0475	2770	141	342000	10300	24.22	0.00696	2280	120	1010000	38300	5293		DHVH,PGsh	-0.26	-0.413	-0.231		DHVH,PGsh	-0.72	-0.573	-0.287
Syphaxin	25.43	0.02291	2260	20.9	120000	1290	21.87	0.02985	194	14.5	383000	22600	2416	25.35	0.02079	3240	20.3	101000	606	22.78	0.02139	197	12	485000	25600	3375		TotheatPG	-0.303	-	0.316		TotheatPG	-0.841	0.041	0.393
P61458(35-60)	23.66	0.02736	3230	95.5	327000	7650	24.15	0.00985	1180	83.7	1090000	63400	4589	25.2	0.1572	2240	172	146000	10900	22.37	0.01734	3000	144	330000	9630	5254		TmPCbr	0.258	-	0.14		TmPCbr	0.717	-0.129	0.175
HSP-4	25.34	0.0341	2210	24.1	94900	1000	20.93	0.0542	208	20.2	214000	13000	2389	26.14	0.0436	2280	34.2	100000	1440	21.49	0.0538	429	30.2	187000	8140	2667		DHPCbr	-0.139	0.354	-0.42		DHPCbr	-0.384	0.491	-0.522
B4FGE3(22-37)	23.52	0.0392	2970	105	301000	7850	24.22	0.00574	2250	81.4	1040000	28100	5351	24.2	0.0519	3010	87.8	132000	4220	23.7	0.0063	2980	83.8	492000	9040	5960		DHVH,PCbr	-0.3	0.112	0.45		DHVH,PCbr	-0.833	0.155	-0.008
A3KLW0(117-136)	23.48	0.0501	2270	112	319000	9330	24.2	0.00605	2110	93.2	965000	30300	4362	24.34	0.0423	3730	79	165000	3180	23.34	0.00574	2260	55	733000	14700	5862		TmPCsh	-0.343	0.109	0.137		TmPCsh	-0.952	0.151	0.171
gb|ACU24018.1|(73-101)	23.49	0.0434	2820	110	297000	8230	24.2	0.00614	2210	87.2	1010000	30600	5201	23.69	0.0457	2920	156	359000	11800	24.24	0.00795	2360	137	1010000	38500	5565		DHPCsh	-0.274	-	0.308		DHPCsh	-0.761	0.039	0.383
gb|AAD22970.1|(120-148)	23.49	0.0443	2620	103	294000	8290	24.19	0.00626	2080	82.2	990000	29500	4887	25.23	0.1136	3830	126	92000	2960	23.82	0.02224	1640	97.7	393000	18100	5353		DHVH,PCsh	-0.33	0.101	-		DHVH,PCsh	-0.915	0.14	0.068
Q9XEY7(120-148)	23.49	0.0653	2570	162	306000	11900	24.17	0.00909	2220	138	909000	38800	5051	25.4	0.0926	2730	85.6	106000	3800	22.23	0.00725	2060	44.9	573000	11600	4791		TotheatPC	-0.313	0.2	-		TotheatPC	-0.867	0.277	0.05
Penetratin	23.51	0.0435	2890	112	295000	8270	24.21	0.00623	2240	88.4	1010000	31100	5358	26.58	0.1093	2560	97.6	116000	3390	24.53	0.00689	3360	72.1	411000	6440	5933
Hyposin (HA-6)	23.48	0.0434	2590	98.4	291000	8010	24.2	0.00606	2030	77.6	1000000	29400	4825	23.65	0.0411	3110	143	352000	10100	24.23	0.00812	2100	124	1020000	41900	5442
Q8RW88(70-95)	23.49	0.0443	2670	101	285000	8300	24.2	0.00647	2010	78.5	1010000	30500	4948	23.82	0.02636	2980	91.1	317000	7830	24.25	0.00684	1710	84.6	974000	34400	4839
B0CZJ3(104-130)	23.5	0.0435	2670	104	295000	8090	24.2	0.00605	2030	82.8	1030000	33300	4901	23.74	0.01907	4050	85.5	333000	6270	24.19	0.00823	1320	74.7	1160000	56500	5640
Q8KG25(327-351)	23.49	0.0425	2600	99.5	298000	8050	24.2	0.0059	2080	78.8	1010000	29100	4821	23.58	0.0755	2360	179	311000	13400	24.24	0.00879	2430	157	894000	39600	5056
Magainin-2 amide	23.32	0.1579	1870	296	289000	18800	24.07	0.01088	3240	272	703000	34100	5068	23.87	0.0573	4300	94.3	112000	3540	23.71	0.01381	1040	56.2	803000	41100	5289
P94692(929-955)	23.5	0.037	2430	81.7	304000	7600	24.19	0.0055	1850	63.8	1050000	27600	4381	24.81	0.1065	2980	131	122000	6440	21.35	0.01267	2430	82.3	458000	13300	5488
Q7YRI0(9-28)	23.51	0.0449	2840	110	286000	8030	24.23	0.00603	2180	86	1030000	33500	5279	25.98	0.2387	1390	175	152000	23000	22.49	0.02079	3700	139	334000	10200	5190
Pseudin-B	24.57	0.2478	2320	192	90700	5190	23.04	0.02832	2330	175	277000	12800	4536	24.96	0.1118	2200	93.4	106000	3480	20.92	0.0456	1400	86.1	176000	5490	3575
PheS	26.42	0.0747	2130	59.2	124000	3810	24.55	0.002059	3080	23.7	1070000	8960	5162	24.85	0.1264	4840	170	84500	4120	24.31	0.01386	2100	91.3	666000	28100	6715
Legend:
Tm = transition temperature (°C)
DH = transition enthalpy (cal/mol)
DHvh = van’t Hoff transition enthalpy (cal/mol)
PG = 2:1 DMPC/DMPG (w/w) LUVs
PC = DMPC LUVs
broad = broad component of the P’b®La phase transition
sharp = sharp component of the P’b®La phase transition
Totheat = total enthalpy of transition (cal)/mol)
