# Supplementary material for: Probing Protein Sequences as Sources for Encrypted Antimicrobial Peptides
Source: PLoS One. 2012 Sep 28;7(9):e45848. doi: 10.1371/journal.pone.0045848 (PMC3461044; doi:10.1371/journal.pone.0045848)
Supplement: Table S3 — Peptides Mean Residue Ellipcity (MRE) in buffer and titrated with LUVs and their percentual of a perfect helical segment according to the methodology of Chen et al. 1974 [28] and Greenfield et al. 1969 [29] . (XLSX) [file pone.0045848.s007.xlsx]

## Sheet: Table S3
Table S3. Peptides Mean Residue Ellipcity (MRE) in buffer and titrated with LUVs and their percentual of a perfect helical segment according to the methodology of Chen et al.1974 [28] and Greenfield et al. 1969 [29].
Peptide	[q]222 nm Buffer (Chen 74)	[q]222 nm 0.01 peptide/DMPC (mol/mol) (Chen 74)	[q]222 nm 0.01 peptide/(2:1 DMPC/DMPG) (mol/mol) (Chen 74)	Maximum theoretical helicity (Chen 74)	% Helicity (Buffer) (Chen 74)	% Helicity 0.01 peptide/DMPC (mol/mol) (Chen 74)	% Helicity 0.01 peptide/(2:1 DMPC/DMPG) (mol/mol)	[q]208 nm Buffer (Greenfield 69)	[q]208 nm 0.01 peptide/DMPC (mol/mol) (Greenfield 69)	[q]208 nm 0.01 peptide/(2:1 DMPC/DMPG) (mol/mol) (Greenfield 69)	% Helicity (Buffer) (Greenfield 69)	% Helicity 0.01 peptide/DMPC (mol/mol) (Greenfield 69)	% Helicity 0.01 peptide/(2:1 DMPC/DMPG) (mol/mol) (Greenfield 69)
A5LDU0(184-211)	-	-	-	-	-	-	-	-	-	-	-	-	-
HSP-4	-4148	-33266	-31838	-35270.2	11.8	94.3	90.3	-8561.3	-33536.4	-32555.2	15.7286	101.85	98.4662
Q8KG25(327-351)	-6669	-5287	-6002	-35439.4	18.9	15	17	-7855.75	-6689.35	-6110.21	13.2957	9.27362	7.27659
O43312(33-62)	-4308	-15500	-20372	-36116.2	12.2	43.9	57.8	-7989.84	-17190.7	-20980.4	13.7581	45.4852	58.5531
Q6TV81(25-52)	-17113	-27515	-35902	-35874.5	48.5	78	101.8	-24183.3	-30435.3	-34916.8	69.5976	91.1562	106.61
A3KLW0(117-136)	-3442	-3087	-3008	-34424.3	9.8	8.8	8.5	-11457.1	-10692.8	-9759.46	25.7141	23.0786	19.8602
Syphaxin	-3425	-24171	-27196	-35439.4	9.7	68.5	77.1	-7971.49	-24783.9	-27743.1	13.6948	71.6686	81.8728
PS-2	-1915	-10965	-11416	-34157.1	5.4	31.1	32.4	-4225.7	-10146.6	-9901.33	0.778276	21.1952	20.3494
A4HW34(187-217)	-2190	-6329	-11588	-36225.3	6.2	17.9	32.9	-4821.85	-7130.57	-10192.3	2.83397	10.7951	21.3528
Magainin-2 amide	-801	-1173	-13502	-35086.3	2.3	3.3	38.3	-3764.68	-3632.47	-12730.3	-0.811448	-1.26734	30.1045
Q7YRI0(9-28)	-4615	-4134	-15064	-34424.3	13.1	11.7	42.7	-11275.7	-10025.4	-21648.1	25.0886	20.7772	60.8555
B4FGE3(22-37)	-1506	-1051	-2047	-33155.3	4.3	3	5.8	-5213.07	-3835.57	-4888.78	4.183	-0.567	3.06476
P61458(35-60)	-2711	-2184	-8352	-35595.6	7.7	6.2	23.7	-3966.06	-3663.8	-8817.11	-0.117034	-1.15931	16.6107
DS 01 (1-12)	-2137	-1312	-3767	-31040.4	6.1	3.7	10.7	-9158.11	-9446.92	-9321.96	17.7866	18.7825	18.3516
Penetratin	-2593	-1655	-9813	-33155.3	7.4	4.7	27.8	-12339.8	-12310.4	-12949.4	28.7579	28.6566	30.86
P94692(929-955)	-2066	-2899	-12242	-35740.2	5.9	8.2	34.7	-6506.68	-6411.85	-15800.7	8.64372	8.31672	40.6921
gb|ACU24018.1|(73-101)	-2129	-1898	-2273	-35874.5	6	5.4	6.4	-7591.38	-7231.49	-6609.82	12.3841	11.1431	8.99938
gb|AAD22970.1|(120-148)	-	-	-	-	-	-	-	-	-	-	-	-	-
Nattererin-1	-5170	-23159	-27271	-36116.2	14.7	65.7	77.3	-10557.1	-22942.7	-28638.7	22.6107	65.3197	84.961
B0CZJ3(104-130)	-7158	-5729	-6900	-35740.2	20.3	16.2	19.6	-17824.9	-13391.6	-14113.5	47.6721	32.3848	34.8741
Hyposin HA-6	-5194	-3848	-4989	-32248.9	16.8	10.9	14.1	-11945	-10376	-10481	27.3966	21.9862	22.3483
Q9XEY7(120-148)	-2931	-3183	-12158	-35999.5	8.3	9	34.5	-11376.7	-11016.8	-18287.9	25.4369	24.1959	49.2686
Q8RW88(70-95)	-6062	-4406	-5317	-35595.6	17.2	12.5	15.1	-4004.87	-4423.58	-3644.58	0.0167931	1.46062	-1.22559
DS 01	-7302	-31124	-30034	-35999.5	20.7	88.2	85.2	-12276	-35019.9	-35162.9	28.5379	106.965	107.458
Phes	-1444	-15422	-17551	-33860.3	4.1	43.7	49.8	-3593	-15405.7	-17191.7	-1.40345	39.33	45.4886
Pseudin B	-5203	-25330	-24121	-35086.3	14.8	71.8	68.4	-9516.33	-26444.9	-25329.2	19.0218	77.3962	73.549
