# Supplementary material for: Probing Protein Sequences as Sources for Encrypted Antimicrobial Peptides
Source: PLoS One. 2012 Sep 28;7(9):e45848. doi: 10.1371/journal.pone.0045848 (PMC3461044; doi:10.1371/journal.pone.0045848)
Supplement: Table S4 — Antimicrobial activity expressed as the antilog (MIC(µM)) of peptides according to their clusters and a Kruskal-Wallis statistical test. (XLSX) [file pone.0045848.s008.xlsx]

## Sheet: Table S4
Table S4. Antimicrobial activity expressed as the antilog(MIC(mM)) of peptides according to their clusters and a Kruskal-Wallis statistical test.
	1/(log(MICs (mM))
Peptide	Cluster	Xanthomonas axonopodis pv. glycines	Escherichia coli	Staphylococcus aureus	Pseudomonas aeruginosa		Microorganism	Cluster 1 median ± MAD	Cluster 2 median ± MAD	Cluster 3 median ± MAD	Cluster 1 size	Cluster 2 size	Cluster 3 size	Kruskal-Wallis test statistic (H)	P value
B0CZJ3(104-130)	1	0	0	0	0		Escherichia coli	0.0 ± 0.0	0.6 ± 0.6	0.9 ± 0.3	6	11	9	10.9	0.004*
Q8RW88(70-95)	1	0	0	0	0		Pseudomonas aeruginosa	0.0 ± 0.0	0.0 ± 0.0	0.5 ± 0.5	6	11	9	5.4	0.066
B4FGE3(22-37)	1	0	0	0	0		Xanthomonas axonopodis pv. Glycines	0.0 ± 0.0	0.6 ± 0.6	4.6 ± 3.9	6	11	9	10.4	0.005*
gb|ACU24018.1|(73-101)	1	0	0	0	0		Staphylococcus aureus	0.0 ± 0.0	0.0 ± 0.0	0.6 ± 0.4	6	11	9	9.2	0.01*
DS 01 (1-12)	1	0	0	0	0
Hyposin HA-6	1	0.6	0	0	0		* Significant at the 95% (p< 0.05) confidence interval
P61458(35-60)	2	0.6	0.6	0	1.2
Q8KG25(327-351)	2	0	0	0	0
P94692(929-955)	2	0	0	0	0
A3KLW0(117-136)	2	0	0	0	0
Q7YRI0(9-28)	2	4.3	0.9	0	0
gb|AAD22970.1|(120-148)	2	0	0	0	0
Q9XEY7(120-148)	2	0	0	0	0
A5LDU0(184-211)	2	1	0.8	0	0.8
Phes	2	0.7	0.6	0.6	0.5
Magainin-2 amide	2	0.9	0.9	0	0.7
Penetratin	2	4	1.2	0.7	3.3
Q6TV81(25-52)	3	7.9	1	0.8	0.8
O43312(33-62)	3	0.5	0.6	0	0
DS 01	3	6.6	6.8	1	1.3
Nattererin-1	3	10	1.4	0.6	1
Syphaxin	3	0.7	0.9	0.6	0.5
HSP-4	3	4.6	0.8	0.8	0.5
Pseudin B	3	5	1.3	1.3	0.6
A4HW34(187-217)	3	0.6	0	0	0
PS -2	3	0.5	0.8	0	0
